# Supplementary material for: MXD3 regulation of DAOY cell proliferation dictated by time course of activation
Source: BMC Cell Biol. 2014 Jul 23;15:30. doi: 10.1186/1471-2121-15-30 (PMC4226952; doi:10.1186/1471-2121-15-30)
Supplement: Additional file 7: Table S1 — Gene expression profiling of ER-MXD3 cell line upon treatment with tamoxifen for 12 or 72 hours. Data represent the fluorescence intensity value normalized to vehicle control. Two-fold changes in gene expression between ER-MXD3 versus ER-E66D were considered to be differentially expressed upon MXD3 translocation to the nucleus. [file 1471-2121-15-30-S7.xlsx]

## Sheet: 12h
Accession	fold change	Gene Name
NM_198256	30874.5	E2F transcription factor 6
NM_013268	10878	lectin, galactoside-binding, soluble, 13
NM_016429	9649.58	coatomer protein complex, subunit zeta 2
NM_032251	4853.23	coiled-coil domain containing 88B
NM_052939	4349.7	Fc receptor-like 3
NM_000495	3756.34	collagen, type IV, alpha 5
NM_153445	3668.84	olfactory receptor, family 5, subfamily P, member 3
NM_198493	3338.18	ankyrin repeat domain 45
NM_174899	3002.42	F-box protein 36
NM_057178	2351.11	ring finger and FYVE-like domain containing 1
NM_198074	2345.02	olfactory receptor, family 2, subfamily C, member 3
NM_022748	2341.68	tensin 3
NM_020675	2319.07	SPC25, NDC80 kinetochore complex component, homolog (S. cerevisiae)
NM_032121	2219.57	magnesium transporter 1
NM_021572	1908.04	ectonucleotide pyrophosphatase/phosphodiesterase 5 (putative function)
NM_152730	1887.29	chromosome 6 open reading frame 170
NM_024652	1848.13	leucine-rich repeat kinase 1
NM_000211	1817.78	integrin, beta 2 (complement component 3 receptor 3 and 4 subunit)
NM_005584	1643.47	mab-21-like 1 (C. elegans)
NM_024503	1528.52	human immunodeficiency virus type I enhancer binding protein 3
NM_001130723	1523.21	adenosylhomocysteinase-like 2
NM_002097	1457.36	general transcription factor IIIA
NM_002317	1415.68	lysyl oxidase
NM_002810	1394.31	proteasome (prosome, macropain) 26S subunit, non-ATPase, 4
NM_001017397	1286.21	tripartite motif-containing 36
NM_005037	1237.98	peroxisome proliferator-activated receptor gamma
NM_002637	1204.39	phosphorylase kinase, alpha 1 pseudogene 1; phosphorylase kinase, alpha 1 (muscle)
NM_024100	1198.41	WD repeat domain 18
NM_015032	1176.84	PDS5, regulator of cohesion maintenance, homolog B (S. cerevisiae)
NM_001127258	1166.78	HHIP-like 1
NM_003321	979.661	Tu translation elongation factor, mitochondrial
NM_080745	933.424	tripartite motif-containing 69
NM_004541	930.162	NADH dehydrogenase (ubiquinone) 1 alpha subcomplex, 1, 7.5kDa
NM_145869	919.54	annexin A11
NM_020405	911.007	plexin domain containing 1
NM_006751	837.973	sperm specific antigen 2
NM_002639	760.368	serpin peptidase inhibitor, clade B (ovalbumin), member 5
NM_005494	751.265	DnaJ (Hsp40) homolog, subfamily B, member 6
NM_024054	749.984	chromosome 7 open reading frame 25
NM_001128915	748.761	cytochrome P450, family 24, subfamily A, polypeptide 1
NM_006534	743.981	nuclear receptor coactivator 3
NM_002216	684.715	inter-alpha (globulin) inhibitor H2
XM_001726504	676.146	similar to hCG2036585
NM_004515	653.663	interleukin enhancer binding factor 2, 45kDa
NM_001033082	621.265	v-myc myelocytomatosis viral oncogene homolog 1, lung carcinoma derived (avian)
NM_001135585	617.659	solute carrier family 2 (facilitated glucose/fructose transporter), member 5
XM_001726148	617.563	testin-related protein TRG
NM_001112732	606.3	MCF.2 cell line derived transforming sequence-like
NM_178566	576.153	zinc finger, DHHC-type containing 21
NM_018120	557.101	armadillo repeat containing 1
NM_005595	550.911	nuclear factor I/A
NM_207519	546.837	zeta-chain (TCR) associated protein kinase 70kDa
NM_031220	543.584	PITPNM family member 3
NM_016006	523.704	abhydrolase domain containing 5
NM_003801	519.017	glycosylphosphatidylinositol anchor attachment protein 1 homolog (yeast)
NM_001039548	510	kelch-like 35 (Drosophila)
NM_032294	487.846	calcium/calmodulin-dependent protein kinase kinase 1, alpha
NM_020234	484.175	DTW domain containing 1
XM_001716106	482.91	promyelocytic leukemia; similar to promyelocytic leukemia protein isoform 1
NM_001008274	480.431	tripartite motif-containing 72
NM_148672	479.525	chemokine (C-C motif) ligand 28
NM_015388	475.183	Yip1 domain family, member 3
NM_001494	471.536	GDP dissociation inhibitor 2
NM_020382	466.255	SET domain containing (lysine methyltransferase) 8
NM_030974	447.247	SHANK-associated RH domain interactor
NM_004279	427.904	peptidase (mitochondrial processing) beta
NM_004074	426.976	cytochrome c oxidase subunit 8A (ubiquitous)
NM_030567	415.722	proline rich 7 (synaptic)
NM_001106	414.232	activin A receptor, type IIB
NM_052819	413.493	caspase recruitment domain family, member 14
NM_031462	412.174	CD99 molecule-like 2
NM_001167738	398.945	neuron navigator 1
XM_001719894	388.92	plakophilin 1 (ectodermal dysplasia/skin fragility syndrome); similar to plakophilin 1 isoform 1a
NM_031938	387.378	beta-carotene oxygenase 2
NM_013260	383.657	SAP30 binding protein
NM_198953	382.268	nudix (nucleoside diphosphate linked moiety X)-type motif 1
NM_017775	381.282	tetratricopeptide repeat domain 19
NM_006380	370.66	amyloid beta precursor protein (cytoplasmic tail) binding protein 2
NM_002338	367.673	limbic system-associated membrane protein
NM_001674	365.543	activating transcription factor 3
NM_177925	360.773	H2A histone family, member J
NM_003374	359.972	voltage-dependent anion channel 1; similar to voltage-dependent anion channel 1
NM_021969	358.891	nuclear receptor subfamily 0, group B, member 2
NM_006339	356.135	high-mobility group 20B
NM_006427	355.629	SIVA1, apoptosis-inducing factor
NM_031886	354.39	potassium voltage-gated channel, shaker-related subfamily, member 7
NM_022059	349.526	chemokine (C-X-C motif) ligand 16
NM_001077619	345.126	UBX domain protein 2B
XM_001128267	339.886	hypothetical LOC727869
NM_003681	339.358	pyridoxal (pyridoxine, vitamin B6) kinase
NM_138426	331.795	glucocorticoid induced transcript 1
NM_138733	327.714	phosphoglycerate kinase 2
NM_199126	325.574	zinc finger protein 585A
NM_005641	323.96	TAF6 RNA polymerase II, TATA box binding protein (TBP)-associated factor, 80kDa
NM_002526	313.626	5'-nucleotidase, ecto (CD73)
NM_014749	302.322	KIAA0586
NM_007010	301.147	DEAD (Asp-Glu-Ala-Asp) box polypeptide 52
NM_002619	299.493	platelet factor 4
NM_153442	293.728	G protein-coupled receptor 26
NM_004739	284.074	metastasis associated 1 family, member 2
NM_177989	283.439	actin-like 6A
NM_052933	268.009	testis specific, 13
NM_001079842	267.719	OCIA domain containing 1
NM_000024	255.539	adrenergic, beta-2-, receptor, surface
NM_003977	254.53	aryl hydrocarbon receptor interacting protein
NM_194325	252.871	zinc finger protein 30
NM_015423	250.482	aminoadipate-semialdehyde dehydrogenase-phosphopantetheinyl transferase
NM_174889	250.096	NADH dehydrogenase (ubiquinone) 1 alpha subcomplex, assembly factor 2
NM_000877	249.849	interleukin 1 receptor, type I
NM_001012391	249.082	RUN domain containing 2B; RUN domain containing 2C
NM_006268	246.157	D4, zinc and double PHD fingers family 2
NM_181689	244.808	neuronatin
NM_012431	233.158	sema domain, immunoglobulin domain (Ig), short basic domain, secreted, (semaphorin) 3E
NM_001135745	227.567	amyotrophic lateral sclerosis 2 (juvenile)
NM_178585	225.039	WD repeat and FYVE domain containing 3
NM_015112	221.756	microtubule associated serine/threonine kinase 2
NM_000573	221.294	complement component (3b/4b) receptor 1 (Knops blood group)
NM_016230	221.146	cytochrome b5 reductase 4
NM_003562	218.674	solute carrier family 25 (mitochondrial carrier; oxoglutarate carrier), member 11
NM_006441	218.483	5,10-methenyltetrahydrofolate synthetase (5-formyltetrahydrofolate cyclo-ligase)
NM_020243	212.896	translocase of outer mitochondrial membrane 22 homolog (yeast)
NM_031300	210.86	MAX dimerization protein 3
NM_017736	209.961	THUMP domain containing 1
NM_020841	208.326	oxysterol binding protein-like 8
NM_144697	207.742	chromosome 1 open reading frame 51
NM_016436	205.744	PHD finger protein 20
NM_024854	203.968	pyridine nucleotide-disulphide oxidoreductase domain 1
NM_004571	201.807	PBX/knotted 1 homeobox 1
NM_003222	201.625	transcription factor AP-2 gamma (activating enhancer binding protein 2 gamma)
NM_000841	201.088	glutamate receptor, metabotropic 4
NM_033015	200.514	Fas-activated serine/threonine kinase
NM_007310	197.631	catechol-O-methyltransferase
NM_002218	194.583	inter-alpha (globulin) inhibitor H4 (plasma Kallikrein-sensitive glycoprotein)
NM_032959	193.091	polymerase (RNA) II (DNA directed) polypeptide J3; polymerase (RNA) II (DNA directed) polypeptide J2
NM_006340	192.335	BAI1-associated protein 2
NM_198320	189.798	carboxypeptidase M
NM_001141947	187.725	coiled-coil domain containing 66
NM_003986	185.012	butyrobetaine (gamma), 2-oxoglutarate dioxygenase (gamma-butyrobetaine hydroxylase) 1
NM_001143887	183.005	COP9 constitutive photomorphogenic homolog subunit 2 (Arabidopsis)
NM_001004	180.859	ribosomal protein, large, P2 pseudogene 3; ribosomal protein, large, P2
NM_014015	180.306	dexamethasone-induced transcript
NM_001167934	178.896	cerebral cavernous malformation 2
NM_006058	177.338	TNFAIP3 interacting protein 1
NM_033551	175.662	La ribonucleoprotein domain family, member 1
NM_174983	175.525	chromosome 19 open reading frame 28
NM_003617	174.664	regulator of G-protein signaling 5
NM_001145725	174.002	Ly1 antibody reactive homolog (mouse)
NM_005516	173.149	major histocompatibility complex, class I, E
NM_003463	172.268	protein tyrosine phosphatase type IVA, member 1
NM_005063	171.81	stearoyl-CoA desaturase (delta-9-desaturase)
NM_001135947	171.332	ubiquitin related modifier 1 homolog (S. cerevisiae)
NM_019067	169.742	guanine nucleotide binding protein-like 3 (nucleolar)-like
NM_017865	168.618	zinc finger protein 692
NM_001008783	164.041	solute carrier family 35, member D3
NM_198317	163.059	kelch-like 17 (Drosophila)
NM_000313	158.834	protein S (alpha)
NM_020346	158.354	solute carrier family 17 (sodium-dependent inorganic phosphate cotransporter), member 6
NM_014624	157.502	S100 calcium binding protein A6
NM_007033	157.104	RER1 retention in endoplasmic reticulum 1 homolog (S. cerevisiae)
NM_144987	152.115	U2 small nuclear RNA auxiliary factor 1-like 4
NM_012400	151.88	phospholipase A2, group IID
NM_003458	150.571	bassoon (presynaptic cytomatrix protein)
NM_001162407	150.34	CDC-like kinase 1
NM_025129	149.406	fuzzy homolog (Drosophila)
NM_018140	146.747	centrosomal protein 72kDa
NM_014600	146.719	EH-domain containing 3
NM_175065	146.59	histone cluster 2, H2ab
NM_018361	146.499	1-acylglycerol-3-phosphate O-acyltransferase 5 (lysophosphatidic acid acyltransferase, epsilon)
NM_001098614	145.071	pseudouridylate synthase 7 homolog (S. cerevisiae)-like
NM_024104	143.988	chromosome 19 open reading frame 42
NM_003519	140.712	histone cluster 1, H2bl
NM_004713	140.428	serologically defined colon cancer antigen 1
NM_015250	139.733	bicaudal D homolog 2 (Drosophila)
NM_001127219	136.617	1-aminocyclopropane-1-carboxylate synthase homolog (Arabidopsis)(non-functional)
NM_006068	134.269	toll-like receptor 6
NM_003113	134.197	SP100 nuclear antigen
NM_181491	132.959	mediator complex subunit 22
NM_000175	131.881	glucose phosphate isomerase
NM_013232	131.82	aryl-hydrocarbon receptor repressor; programmed cell death 6
NM_001913	131.345	cut-like homeobox 1
NM_001145211	128.996	solute carrier organic anion transporter family, member 2B1
NM_018373	127.797	synaptojanin 2 binding protein
NM_001425	127.434	epithelial membrane protein 3
NM_024603	126.148	BEN domain containing 5
NM_001093770	125.85	surfactant protein A1B; surfactant protein A1
NM_001080850	121.17	hypothetical protein LOC728621
NM_001759	120.891	cyclin D2
NM_015247	119.336	cylindromatosis (turban tumor syndrome)
NM_032325	118.605	eukaryotic translation initiation factor 1A domain containing
NM_022789	118.28	interleukin 25
NM_145701	118.256	cell division cycle associated 4
NM_000718	117.697	calcium channel, voltage-dependent, N type, alpha 1B subunit
NM_173353	116.884	tryptophan hydroxylase 2
NM_024033	115.44	chromosome 7 open reading frame 49
NM_007347	115.136	adaptor-related protein complex 4, epsilon 1 subunit
NM_000968	114.978	ribosomal protein L4; ribosomal protein L4 pseudogene 5; ribosomal protein L4 pseudogene 4
XM_940791	114.619	similar to Serine-protein kinase ATM (Ataxia telangiectasia mutated) (A-T, mutated); ataxia telangiectasia mutated
NM_080605	114.462	UDP-Gal:betaGal beta 1,3-galactosyltransferase polypeptide 6
NM_021137	113.883	tumor necrosis factor, alpha-induced protein 1 (endothelial)
NM_001014433	113.318	cutA divalent cation tolerance homolog (E. coli)
NM_017516	113.076	RAB39, member RAS oncogene family
NM_173644	112.54	chromosome 20 open reading frame 197
NM_000799	112.068	erythropoietin
NM_005631	111.258	smoothened homolog (Drosophila)
NM_002519	111.229	nuclear protein, ataxia-telangiectasia locus
NM_146387	111.056	mitochondrial ribosomal protein L4
NM_002882	109.765	similar to RAN binding protein 1; RAN binding protein 1
NM_005989	109.595	aldo-keto reductase family 1, member D1 (delta 4-3-ketosteroid-5-beta-reductase)
NM_138693	108.842	Kruppel-like factor 14
NM_003786	108.796	ATP-binding cassette, sub-family C (CFTR/MRP), member 3
NM_001135768	108.614	poliovirus receptor
NM_001001	106.398	ribosomal protein L36a-like
NM_003563	105.547	speckle-type POZ protein
NM_006252	105.355	protein kinase, AMP-activated, alpha 2 catalytic subunit
NM_017423	104.343	UDP-N-acetyl-alpha-D-galactosamine:polypeptide N-acetylgalactosaminyltransferase 7 (GalNAc-T7)
NM_006233	103.641	polymerase (RNA) II (DNA directed) polypeptide I, 14.5kDa
NM_001495	102.889	similar to GDNF family receptor alpha 2; GDNF family receptor alpha 2
XM_002344484	102.47	transmembrane protein 14D; transmembrane protein 14B
NM_001102566	102.111	Purkinje cell protein 4 like 1
NM_022731	101.885	nuclear casein kinase and cyclin-dependent kinase substrate 1
NM_018027	101.834	FERM domain containing 4A
NM_001812	101.773	centromere protein C 1
NM_002178	100.687	insulin-like growth factor binding protein 6
NM_015687	100.569	filamin A interacting protein 1
NM_006009	100.548	tubulin, alpha 1a
NM_001080480	100.001	membrane bound O-acyltransferase domain containing 1
NM_001115113	99.0984	WD repeat domain 26
NM_002393	98.7486	Mdm4 p53 binding protein homolog (mouse)
NM_015456	98.3839	cofactor of BRCA1
NM_015483	95.6883	kelch repeat and BTB (POZ) domain containing 2
NM_024725	95.3529	coiled-coil domain containing 82
NM_001025091	94.2965	ATP-binding cassette, sub-family F (GCN20), member 1
NM_006651	94.2345	complexin 1
NM_173852	93.9017	keratinocyte associated protein 2
NM_003429	93.4153	zinc finger protein 85
NM_032445	93.2551	multiple EGF-like-domains 11
NM_016592	92.5469	GNAS complex locus
NM_000613	92.1053	hemopexin
NM_001101648	91.676	NPC1 (Niemann-Pick disease, type C1, gene)-like 1
NM_001161334	90.8004	histone cluster 2, H2bf
NM_019897	90.3276	olfactory receptor, family 2, subfamily S, member 2
NM_145659	90.2411	interleukin 27
NM_024420	89.3623	phospholipase A2, group IVA (cytosolic, calcium-dependent)
NM_004907	89.2768	immediate early response 2
NM_006003	88.3197	ubiquinol-cytochrome c reductase, Rieske iron-sulfur polypeptide-like 1; ubiquinol-cytochrome c reductase, Rieske iron-sulfur polypeptide 1
NM_032927	88.3033	transmembrane protein 128
NM_004256	87.835	solute carrier family 22 (organic anion transporter), member 13
NM_000382	87.6077	aldehyde dehydrogenase 3 family, member A2
NM_001018054	87.0515	low density lipoprotein receptor-related protein 8, apolipoprotein e receptor
NM_015425	86.742	polymerase (RNA) I polypeptide A, 194kDa
NM_004472	86.7104	forkhead box D1
NM_006562	85.9692	ladybird homeobox 1
NM_005490	85.9552	SH2 domain containing 3A
NM_012477	85.3816	similar to WW domain binding protein 1; WW domain binding protein 1
NM_017854	84.6555	transmembrane protein 160
NM_032014	84.4421	mitochondrial ribosomal protein S24
NM_000706	83.8156	arginine vasopressin receptor 1A
NM_033054	83.5503	myosin IG
NM_024165	83.2523	PHD finger protein 1
NM_004637	82.98	RAB7A, member RAS oncogene family
NM_178859	82.7374	organic solute transporter beta
NM_176782	82.1436	family with sequence similarity 151, member A
NM_021623	81.6864	pleckstrin homology domain containing, family A (phosphoinositide binding specific) member 2
NM_032377	81.2014	elongation factor 1 homolog (S. cerevisiae)
NM_022735	80.9902	acyl-Coenzyme A binding domain containing 3
NM_000809	80.9143	gamma-aminobutyric acid (GABA) A receptor, alpha 4
NM_014258	80.6809	synaptonemal complex protein 2
NM_000253	80.0366	microsomal triglyceride transfer protein
NM_018179	78.102	activating transcription factor 7 interacting protein
NM_014018	78.0928	mitochondrial ribosomal protein S28
NM_003131	76.8727	serum response factor (c-fos serum response element-binding transcription factor)
NM_002654	76.6711	similar to Pyruvate kinase, isozymes M1/M2 (Pyruvate kinase muscle isozyme) (Cytosolic thyroid hormone-binding protein) (CTHBP) (THBP1); pyruvate kinase, muscle
NM_002970	76.63	spermidine/spermine N1-acetyltransferase 1
NM_020673	76.5598	RAB22A, member RAS oncogene family
NM_022045	76.4383	Mdm2, transformed 3T3 cell double minute 2, p53 binding protein (mouse) binding protein, 104kDa
NM_001012267	76.2011	centromere protein P
NM_002159	76.0589	histatin 1
NM_012100	75.7328	aspartyl aminopeptidase
NM_181489	75.1004	zinc finger protein 445
NM_001008949	74.6918	inositol 1,4,5-triphosphate receptor interacting protein-like 1
NM_139137	74.6573	potassium voltage-gated channel, Shaw-related subfamily, member 2
NM_001136198	74.5315	fizzy/cell division cycle 20 related 1 (Drosophila)
NM_001319	74.0509	casein kinase 1, gamma 2
NM_001281	73.7297	tubulin folding cofactor B
NM_024848	73.6309	MORN repeat containing 1
NM_001423	73.3078	epithelial membrane protein 1
NM_012345	72.2929	nuclear fragile X mental retardation protein interacting protein 1
NM_176886	72.2177	taste receptor, type 2, member 45
NM_016548	72.1895	golgi membrane protein 1
NM_001018088	72.1536	vacuolar protein sorting 13 homolog C (S. cerevisiae)
NM_153713	71.394	Lix1 homolog (mouse)-like
NM_004937	71.1647	cystinosis, nephropathic
NM_004928	70.8397	chromosome 21 open reading frame 2
NM_002145	70.6813	homeobox B2
NM_003299	70.4033	heat shock protein 90kDa beta (Grp94), member 1
NM_005797	70.3053	myelin protein zero-like 2
NM_001001550	69.4743	growth factor receptor-bound protein 10
NM_019855	69.082	calcium binding protein 5
NM_005592	69.0553	muscle, skeletal, receptor tyrosine kinase
NM_032598	68.7966	spermatogenesis associated 22
NM_000852	68.3073	glutathione S-transferase pi 1
NM_153705	67.9848	KDEL (Lys-Asp-Glu-Leu) containing 2
NM_001017915	67.1425	inositol polyphosphate-5-phosphatase, 145kDa
NM_003957	67.1019	BR serine/threonine kinase 2
NM_020752	66.6228	G protein-coupled receptor 158
NM_001826	66.6012	CDC28 protein kinase regulatory subunit 1B
NM_139009	66.0947	hemochromatosis
NM_199249	66.0719	chromosome 19 open reading frame 48
NM_001018066	65.8209	neurotrophic tyrosine kinase, receptor, type 2
NM_016030	65.6277	tetratricopeptide repeat domain 15
NM_014848	65.4907	synaptic vesicle glycoprotein 2B; hypothetical protein LOC100128403
NM_001113575	64.8104	cyclin-dependent kinase-like 3
NM_015349	64.7635	KIAA0240
NM_014597	64.3042	deoxynucleotidyltransferase, terminal, interacting protein 2
NM_001151	63.9129	solute carrier family 25 (mitochondrial carrier; adenine nucleotide translocator), member 4
NM_001085384	63.322	zinc finger protein 154
NM_025090	63.1135	ubiquitin specific peptidase 36
NM_024644	62.9574	chromosome 14 open reading frame 169
NM_001022	62.4345	ribosomal protein S19 pseudogene 3; ribosomal protein S19
NM_004578	62.3592	RAB4A, member RAS oncogene family
NM_000982	62.0147	ribosomal protein L21 pseudogene 134; ribosomal protein L21 pseudogene 80; ribosomal protein L21 pseudogene 20; ribosomal protein L21 pseudogene 46; ribosomal protein L21 pseudogene 45; ribosomal protein L21 pseudogene 131; ribosomal protein L21 pseudogene 16; ribosomal protein L21 pseudogene 53; ribosomal protein L21 pseudogene 120; ribosomal protein L21 pseudogene 37; ribosomal protein L21 pseu…
NM_052845	61.7369	methylmalonic aciduria (cobalamin deficiency) cblB type
NM_001001479	61.6964	solute carrier family 35, member E4
NM_001212	60.6852	complement component 1, q subcomponent binding protein
NM_004170	60.5827	solute carrier family 1 (neuronal/epithelial high affinity glutamate transporter, system Xag), member 1
NM_139283	60.1277	PTC7 protein phosphatase homolog (S. cerevisiae)
NM_024625	60.0257	zinc finger CCCH-type, antiviral 1
NM_001136217	60.0024	transmembrane protein 51
NM_001039613	59.7856	isoamyl acetate-hydrolyzing esterase 1 homolog (S. cerevisiae)
NM_003255	59.1283	TIMP metallopeptidase inhibitor 2
NM_001146	57.7527	angiopoietin 1
NM_001128840	56.982	calcium channel, voltage-dependent, L type, alpha 1D subunit
NM_138444	56.504	potassium channel tetramerisation domain containing 12
NM_004417	56.4586	dual specificity phosphatase 1
NM_005983	56.2494	S-phase kinase-associated protein 2 (p45)
NM_033504	56.0575	transmembrane protein 54
NM_183009	55.7777	KIAA1429
NM_206855	55.1879	quaking homolog, KH domain RNA binding (mouse)
NM_001105192	55.0337	transducin-like enhancer of split 3 (E(sp1) homolog, Drosophila)
NM_023933	54.8965	family with sequence similarity 173, member A
NM_003264	54.4165	toll-like receptor 2
NM_022899	54.2047	ARP8 actin-related protein 8 homolog (yeast)
NM_001273	53.9167	chromodomain helicase DNA binding protein 4
NM_001098409	53.8198	G antigen 2A; G antigen 2B; G antigen 12I; G antigen 12F; G antigen 2E; G antigen 12G; G antigen 12D; G antigen 1; G antigen 2C; G antigen 12E; G antigen 2D; G antigen 12B; G antigen 3; G antigen 4; G antigen 12C; G antigen 5; G antigen 6; G antigen 7; G antigen 8
NM_032025	53.8	eukaryotic translation initiation factor 2A, 65kDa
NM_017916	53.7328	PIH1 domain containing 1
NM_021071	53.4752	ADP-ribosyltransferase 4 (Dombrock blood group)
NM_001001937	53.3535	ATP synthase, H+ transporting, mitochondrial F1 complex, alpha subunit 1, cardiac muscle
NM_001018056	53.205	very low density lipoprotein receptor
NM_002880	53.1338	v-raf-1 murine leukemia viral oncogene homolog 1
NM_002894	53.0791	retinoblastoma binding protein 8
NM_172071	52.8986	ring finger and CCCH-type zinc finger domains 1
NM_144673	52.1955	CKLF-like MARVEL transmembrane domain containing 2
NM_024860	52.1946	SET domain containing 6
NM_030576	52.1112	LIM domain containing 2
NM_004678	51.9871	basic charge, Y-linked, 2C; basic charge, Y-linked, 2B; basic charge, Y-linked, 2
NM_001007139	51.9015	insulin-like growth factor 2 (somatomedin A); insulin; INS-IGF2 readthrough transcript
NM_005946	51.7453	metallothionein 1A
NM_020187	51.6628	chromosome 3 open reading frame 37
NM_015335	51.5052	mediator complex subunit 13-like
NM_001135654	51.3643	poly(A) binding protein, cytoplasmic 4 (inducible form)
NM_018169	51.3156	chromosome 12 open reading frame 35
NM_031243	51.0968	heterogeneous nuclear ribonucleoprotein A2/B1
NM_001168468	50.6813	PDZ domain containing 3
NM_024936	50.0049	zinc finger, CCHC domain containing 4
NM_001018108	49.8523	chromosome 15 open reading frame 63; small EDRK-rich factor 2
NM_014041	49.7282	signal peptidase complex subunit 1 homolog (S. cerevisiae)
NM_001098500	49.7211	KIAA1217
NM_020196	48.3441	XPA binding protein 2
NM_153692	48.3185	HtrA serine peptidase 4
NM_003525	48.2949	histone cluster 1, H2bi; histone cluster 1, H2bg; histone cluster 1, H2be; histone cluster 1, H2bf; histone cluster 1, H2bc
NM_181485	47.9179	zinc finger, CCCH-type with G patch domain
NM_020340	46.957	KIAA1244
NM_001003962	46.6794	calpain, small subunit 1
NM_014732	46.6281	KIAA0513
NM_020726	46.5978	neurolysin (metallopeptidase M3 family)
NM_001018068	46.3043	SERPINE1 mRNA binding protein 1
NM_006000	46.2821	tubulin, alpha 4a
NM_005918	46.2351	malate dehydrogenase 2, NAD (mitochondrial)
NM_015295	45.8231	structural maintenance of chromosomes flexible hinge domain containing 1
NM_031900	45.3754	alanine-glyoxylate aminotransferase 2
NM_152778	45.3628	major facilitator superfamily domain containing 8
NM_032859	45.3057	abhydrolase domain containing 13
NM_001040001	45.2998	similar to Afadin (Protein AF-6); myeloid/lymphoid or mixed-lineage leukemia (trithorax homolog, Drosophila); translocated to, 4
NM_033355	45.2987	caspase 8, apoptosis-related cysteine peptidase
NM_182506	45.2551	melanoma antigen family B, 10
NM_000075	44.9452	cyclin-dependent kinase 4
NM_017877	44.8717	chromosome 2 open reading frame 18
NM_013361	44.6721	zinc finger protein 223
NM_001002231	44.6653	kallikrein-related peptidase 2
NM_033419	44.4938	post-GPI attachment to proteins 3
NM_052891	44.359	peptidoglycan recognition protein 3
NM_138350	44.3369	THAP domain containing, apoptosis associated protein 3
NM_133337	44.3302	myoferlin
NM_000849	44.2338	glutathione S-transferase mu 3 (brain)
NM_004463	44.1611	FYVE, RhoGEF and PH domain containing 1
NM_173593	43.918	beta-1,4-N-acetyl-galactosaminyl transferase 3
NM_001078171	43.7754	family with sequence similarity 127, member A
NM_024786	43.701	zinc finger, DHHC-type containing 11
NM_014244	43.4951	ADAM metallopeptidase with thrombospondin type 1 motif, 2
NM_005672	43.4626	prostate stem cell antigen
NM_015017	43.4326	ubiquitin specific peptidase 33
NM_033219	43.1674	tripartite motif-containing 14
NM_016060	42.8696	mediator complex subunit 31
NM_021995	42.6326	urotensin 2
NM_020701	42.4852	ISY1 splicing factor homolog (S. cerevisiae)
NM_001166	42.3813	baculoviral IAP repeat-containing 2
NM_007000	42.3445	uroplakin 1A
NM_017780	41.9985	chromodomain helicase DNA binding protein 7
XM_001724655	41.5144	hypothetical LOC100129500; apolipoprotein E
NM_020133	41.3706	1-acylglycerol-3-phosphate O-acyltransferase 4 (lysophosphatidic acid acyltransferase, delta)
NM_017762	41.3287	myotubularin related protein 10
NM_005401	41.1558	protein tyrosine phosphatase, non-receptor type 14
NM_032477	40.6534	mitochondrial ribosomal protein L41
NM_004624	40.5005	vasoactive intestinal peptide receptor 1
NM_002167	39.9892	inhibitor of DNA binding 3, dominant negative helix-loop-helix protein
NM_030813	39.8091	ClpB caseinolytic peptidase B homolog (E. coli)
NM_005271	39.7072	glutamate dehydrogenase 1
NM_002047	39.5056	glycyl-tRNA synthetase
NM_000757	39.4698	colony stimulating factor 1 (macrophage)
NM_003678	39.3925	THO complex 5
NM_024954	39.3423	ubiquitin domain containing 1
NM_001142946	39.0127	chromosome 11 open reading frame 21
NM_021810	39.0116	cadherin-like 26
NM_003706	38.9751	phospholipase A2, group IVC (cytosolic, calcium-independent)
NM_017984	38.5993	zinc finger, CW type with PWWP domain 1
NM_001926	38.5698	defensin, alpha 6, Paneth cell-specific
NM_001002926	38.5208	TWIST neighbor
NM_014045	38.4593	low density lipoprotein receptor-related protein 10
NM_033200	38.3019	lipase maturation factor 2
NM_005317	38.2965	granzyme M (lymphocyte met-ase 1)
NM_004854	38.2682	carbohydrate sulfotransferase 10
NM_021128	38.2468	polymerase (RNA) II (DNA directed) polypeptide L, 7.6kDa
NM_002614	38.2067	PDZ domain containing 1
NM_002238	38.1928	potassium voltage-gated channel, subfamily H (eag-related), member 1
NM_182508	38.1403	chromosome 13 open reading frame 30
NM_000406	38.0302	gonadotropin-releasing hormone receptor
NM_021188	38.0236	zinc finger protein 410
NM_014139	37.8734	sodium channel, voltage-gated, type XI, alpha subunit
NM_001127380	37.8663	serum amyloid A2
NM_015020	37.7198	PH domain and leucine rich repeat protein phosphatase 2
NM_001031803	37.6546	lethal giant larvae homolog 2 (Drosophila)
NM_080748	37.263	reactive oxygen species modulator 1
NM_020904	37.2049	pleckstrin homology domain containing, family A (phosphoinositide binding specific) member 4
NM_001069	37.1533	tubulin, beta 2A
NM_001039905	37.002	chromosome 15 open reading frame 56
NM_016306	36.9922	DnaJ (Hsp40) homolog, subfamily B, member 11
NM_019070	36.8644	DEAD (Asp-Glu-Ala-Asp) box polypeptide 49
NM_006431	36.6928	chaperonin containing TCP1, subunit 2 (beta)
NM_021240	36.6127	doublesex and mab-3 related transcription factor 3
NM_002737	36.4678	protein kinase C, alpha
NM_138959	36.358	vang-like 1 (van gogh, Drosophila)
NM_000578	35.8895	solute carrier family 11 (proton-coupled divalent metal ion transporters), member 1
NM_015694	35.8653	zinc finger protein 777
NM_194271	35.7767	ring finger protein 34
NM_001099289	35.7642	SH3 domain containing ring finger 3
NM_001428	35.6107	enolase 1, (alpha)
NM_002448	35.5915	msh homeobox 1
NM_030579	35.5135	cytochrome b5 type B (outer mitochondrial membrane)
NM_025145	35.4805	chromosome 10 open reading frame 79
NM_005620	35.3905	S100 calcium binding protein A11; S100 calcium binding protein A11 pseudogene
NM_005842	35.2679	sprouty homolog 2 (Drosophila)
NM_003379	35.2495	hypothetical protein LOC100129652; ezrin
NM_018230	35.2391	nucleoporin 133kDa
NM_024539	35.0397	ring finger protein 128
NM_000086	34.8732	ceroid-lipofuscinosis, neuronal 3
NM_002808	34.7117	proteasome (prosome, macropain) 26S subunit, non-ATPase, 2
NM_001004419	33.9441	C-type lectin domain family 2, member D
NM_004153	33.8354	origin recognition complex, subunit 1-like (yeast)
NM_001619	33.719	adrenergic, beta, receptor kinase 1
NM_173632	33.5988	zinc finger protein 776
NM_012098	33.4981	angiopoietin-like 2
NM_004004	33.4485	gap junction protein, beta 2, 26kDa
NM_001160233	33.3108	ATPase, Na+/K+ transporting, alpha 1 polypeptide
NM_001040431	33.1861	coiled-coil domain containing 56
NM_005281	33.1738	G protein-coupled receptor 3
NM_057176	33.1731	Bartter syndrome, infantile, with sensorineural deafness (Barttin)
NM_194292	33.0569	spindle assembly 6 homolog (C. elegans)
NM_001012718	32.9457	interleukin 32
XM_001722385	32.9377	HSAL5836
NM_030641	32.737	apolipoprotein L, 6
NM_019088	32.5523	Paf1, RNA polymerase II associated factor, homolog (S. cerevisiae)
NM_004582	32.4915	Rab geranylgeranyltransferase, beta subunit
NM_001129888	32.4847	cysteine/histidine-rich 1
NM_182767	32.4063	solute carrier family 6 (neutral amino acid transporter), member 15
NM_014112	32.2777	trichorhinophalangeal syndrome I
NM_000446	32.1762	paraoxonase 1
NM_001017530	31.9679	Rho GTPase activating protein 8; proline rich 5 (renal); PRR5-ARHGAP8 fusion
NM_173825	31.955	RAB, member of RAS oncogene family-like 3
NM_001141970	31.9448	death-domain associated protein
NM_173548	31.9088	zinc finger protein 584
NM_001080396	31.8155	family with sequence similarity 155, member A
NM_001007094	31.6505	zinc finger protein 37A
NM_013453	31.4755	SPANX family, member A2; sperm protein associated with the nucleus, X-linked, family member A1
NM_012451	31.4542	synaptogyrin 4
NM_033643	31.3073	ribosomal protein L36; ribosomal protein L36 pseudogene 14
NM_003870	31.0884	IQ motif containing GTPase activating protein 1
NM_021130	31.0739	similar to TRIMCyp; peptidylprolyl isomerase A (cyclophilin A); peptidylprolyl isomerase A (cyclophilin A)-like 3
NM_023019	31.0041	dynactin 1 (p150, glued homolog, Drosophila)
NM_001846	30.9377	collagen, type IV, alpha 2
NM_014230	30.9218	signal recognition particle 68kDa
NM_017755	30.8826	NOL1/NOP2/Sun domain family, member 2
NM_021229	30.8764	netrin 4
NM_021614	30.8115	potassium intermediate/small conductance calcium-activated channel, subfamily N, member 2
NM_001159390	30.6639	guanylate kinase 1
NM_005575	30.5441	leucyl/cystinyl aminopeptidase
NM_024747	30.3296	Hermansky-Pudlak syndrome 6
NM_001110	30.2744	ADAM metallopeptidase domain 10
NM_001841	30.1306	cannabinoid receptor 2 (macrophage)
NM_003584	29.8415	dual specificity phosphatase 11 (RNA/RNP complex 1-interacting)
NM_001823	29.8411	creatine kinase, brain
NM_000702	29.8141	ATPase, Na+/K+ transporting, alpha 2 (+) polypeptide
NM_014515	29.7798	CCR4-NOT transcription complex, subunit 2
NM_206937	29.7069	ligase IV, DNA, ATP-dependent
NM_001166598	29.6819	apolipoprotein A-V
NM_002699	29.4475	POU class 3 homeobox 1
NM_016290	29.432	ubiquitin interaction motif containing 1
NM_001634	29.4209	adenosylmethionine decarboxylase 1
NM_001017924	29.1208	leucine-rich repeat, immunoglobulin-like and transmembrane domains 2
NM_004707	29.085	ATG12 autophagy related 12 homolog (S. cerevisiae)
NM_003290	29.0676	tropomyosin 4
NM_020630	28.8889	ret proto-oncogene
NM_006865	28.812	leukocyte immunoglobulin-like receptor, subfamily A (without TM domain), member 3
NM_015953	28.7876	nitric oxide synthase interacting protein
NM_145316	28.7709	transmembrane protein 217
NM_004749	28.5728	transforming growth factor beta regulator 4
NM_031472	28.3608	tRNA phosphotransferase 1
NM_001017	28.3266	ribosomal protein S13 pseudogene 8; ribosomal protein S13; ribosomal protein S13 pseudogene 2
NM_014872	28.2085	zinc finger and BTB domain containing 5
NM_152617	28.1405	ring finger protein 168
NM_000101	28.1204	cytochrome b-245, alpha polypeptide
NM_001031827	27.9076	bolA homolog 2 (E. coli); bolA homolog 2B (E. coli)
NM_203471	27.8337	lectin, galactoside-binding, soluble, 14
NM_004926	27.5827	zinc finger protein 36, C3H type-like 1
NM_023943	27.5193	transmembrane protein 108
XM_943541	27.4423	hypothetical LOC344595
NM_016267	27.3335	vestigial like 1 (Drosophila)
NM_003692	27.2395	transmembrane protein with EGF-like and two follistatin-like domains 1; chromosome 9 open reading frame 30; hypothetical LOC729538
NM_014183	27.2079	dynein, light chain, roadblock-type 1
NM_001335	27.1889	cathepsin W
NM_001037333	27.0591	cytoplasmic FMR1 interacting protein 2
NM_032433	26.8868	zinc finger protein 333
NM_080877	26.8571	solute carrier family 34 (sodium phosphate), member 3
NM_148963	26.7524	G protein-coupled receptor, family C, group 6, member A
NM_021783	26.7152	ectodysplasin A2 receptor
NM_021818	26.6278	salvador homolog 1 (Drosophila)
NM_018684	26.5651	zinc finger, C4H2 domain containing
XM_001715145	26.3954	similar to MCT; solute carrier family 16, member 5 (monocarboxylic acid transporter 6)
XM_001732887	26.3909	similar to Bcl-2-associated transcription factor 1 (Btf); BCL2-associated transcription factor 1
NM_001144884	26.3611	solute carrier family 30 (zinc transporter), member 7
NM_201274	26.3039	myosin phosphatase Rho interacting protein; similar to Myosin phosphatase Rho-interacting protein (Rho-interacting protein 3) (M-RIP) (RIP3) (p116Rip)
NM_001540	26.2407	heat shock 27kDa protein-like 2 pseudogene; heat shock 27kDa protein 1
NM_000989	26.1669	ribosomal protein L30
NM_033224	26.1622	purine-rich element binding protein B
NM_001791	26.1318	cell division cycle 42 (GTP binding protein, 25kDa); cell division cycle 42 pseudogene 2
NM_174908	26.0305	coiled-coil domain containing 50
NM_003586	25.977	double C2-like domains, alpha
NM_205767	25.9731	chromosome 19 open reading frame 70
NM_015030	25.8874	FRY-like
NM_001039375	25.814	chromosome 20 open reading frame 7
NM_018717	25.6731	mastermind-like 3 (Drosophila)
NM_001142648	25.5902	SAR1 homolog A (S. cerevisiae)
NM_001080824	25.3142	hypothetical protein LOC129293
NM_003187	25.2771	TAF9 RNA polymerase II, TATA box binding protein (TBP)-associated factor, 32kDa
NM_014753	25.27	BMS1 homolog, ribosome assembly protein (yeast) pseudogene; BMS1 homolog, ribosome assembly protein (yeast)
NM_134262	25.2681	RAR-related orphan receptor A
NM_013321	25.1651	sorting nexin 8
NM_001098818	25.1532	phosphodiesterase 4C, cAMP-specific (phosphodiesterase E1 dunce homolog, Drosophila)
NM_032551	25.1504	KISS1 receptor
NM_021634	25.0434	relaxin/insulin-like family peptide receptor 1
NM_012207	25.038	heterogeneous nuclear ribonucleoprotein H3 (2H9)
NM_022337	24.9884	RAB38, member RAS oncogene family
NM_014657	24.9788	KIAA0406
NM_001169126	24.9371	transmembrane and immunoglobulin domain containing 2
NM_005572	24.8447	lamin A/C
NM_144781	24.8062	programmed cell death 2
NM_001136033	24.8049	poly-U binding splicing factor 60KDa
NM_001168239	24.6979	v-abl Abelson murine leukemia viral oncogene homolog 2 (arg, Abelson-related gene)
NM_017458	24.6873	major vault protein
NM_133259	24.6533	leucine-rich PPR-motif containing
NM_017749	24.6455	autophagy/beclin-1 regulator 1
NM_153003	24.5804	orofacial cleft 1 candidate 1
NM_213649	24.5308	sideroflexin 4
NM_032156	24.5196	caprin family member 2
NM_005267	24.4783	gap junction protein, alpha 8, 50kDa
NM_004052	24.4667	BCL2/adenovirus E1B 19kDa interacting protein 3
NM_005978	24.4541	S100 calcium binding protein A2
NM_017970	24.3364	chromosome 14 open reading frame 102
NM_022117	24.2299	TSPY-like 2
NM_024313	24.1723	nucleolar protein 12
NM_032693	24.1624	ARD1 homolog B (S. cerevisiae)
NM_198989	24.0872	deleted in lymphocytic leukemia, 7
NM_001032393	24.0451	ribosomal protein L36a pseudogene 51; ribosomal protein L36a pseudogene 37; ribosomal protein L36a pseudogene 49; heterogeneous nuclear ribonucleoprotein H2 (H'); ribosomal protein L36a
NM_152326	24.0352	ankyrin repeat domain 9
NM_022098	24.0234	X-prolyl aminopeptidase (aminopeptidase P) 3, putative
NM_016565	24.0193	coiled-coil-helix-coiled-coil-helix domain containing 8
NM_018935	23.8959	protocadherin beta 15
NM_000981	23.8736	ribosomal protein L19; ribosomal protein L19 pseudogene 12
NM_004234	23.8378	zinc finger protein 235
NM_017592	23.7366	mediator complex subunit 29
NM_178839	23.6947	leucine rich repeat transmembrane neuronal 1
NM_178550	23.6105	chromosome 1 open reading frame 110
NM_001008537	23.5016	KIAA2022
NM_016287	23.4707	heterochromatin protein 1, binding protein 3
XM_001714074	23.434	major histocompatibility complex, class II, DQ beta 1; similar to major histocompatibility complex, class II, DQ beta 1
NM_003115	23.3528	UDP-N-acteylglucosamine pyrophosphorylase 1
NM_002980	23.3205	secretin receptor
NM_001130015	23.3056	ankyrin repeat domain 33
NM_138464	23.0998	chromosome 5 open reading frame 55
NM_016016	23.0864	solute carrier family 25, member 39
NM_015853	22.9925	UBX domain protein 1
NM_012392	22.9769	penta-EF-hand domain containing 1
NM_006804	22.9654	StAR-related lipid transfer (START) domain containing 3
NM_017971	22.9443	similar to mitochondrial ribosomal protein L20; mitochondrial ribosomal protein L20
NM_001080484	22.9423	KIAA1751
NM_199439	22.9339	PR domain containing 10
NM_194314	22.9105	zinc finger and BTB domain containing 41
NM_014707	22.9049	histone deacetylase 9
NM_001001342	22.8265	biogenesis of lysosomal organelles complex-1, subunit 2
NM_004180	22.7805	TRAF family member-associated NFKB activator
NM_014291	22.7364	glycine C-acetyltransferase (2-amino-3-ketobutyrate coenzyme A ligase)
NM_175614	22.6883	NADH dehydrogenase (ubiquinone) 1 alpha subcomplex, 11, 14.7kDa
NM_001105543	22.6509	plexin A4
NM_001621	22.6437	aryl hydrocarbon receptor
NM_181606	22.6166	keratin associated protein 7-1
NM_152387	22.5937	potassium channel tetramerisation domain containing 18
NM_006322	22.5605	tubulin, gamma complex associated protein 3
NM_001013703	22.553	eukaryotic translation initiation factor 2 alpha kinase 4
NM_030625	22.5224	tet oncogene 1
NM_016334	22.4681	G protein-coupled receptor 89C; G protein-coupled receptor 89B; G protein-coupled receptor 89A
NM_024335	22.4638	iroquois homeobox 6
NM_001039771	22.4332	cerebellin 3 precursor
NM_005729	22.3671	peptidylprolyl isomerase F
NM_153268	22.3629	pleckstrin homology-like domain, family B, member 2; phosphatidylinositol-specific phospholipase C, X domain containing 2
NM_006845	22.2831	kinesin family member 2C
NM_205842	22.19	NCK-associated protein 1
NM_000600	22.1397	interleukin 6 (interferon, beta 2)
NM_004542	22.0955	NADH dehydrogenase (ubiquinone) 1 alpha subcomplex, 3, 9kDa
NM_005286	22.0813	neuropeptides B/W receptor 2
NM_007318	22.0589	presenilin 1
NM_001142316	22.0453	LIM domain only 2 (rhombotin-like 1)
NM_198262	21.9287	arginine/serine-rich coiled-coil 2
NM_001039140	21.9187	chromosome 20 open reading frame 27
NM_000997	21.9056	ribosomal protein L37
NM_001127660	21.7869	mitofusin 2
NM_020768	21.7689	potassium channel tetramerisation domain containing 16
NM_003456	21.7474	zinc finger protein 205
NM_004952	21.7064	ephrin-A3
NM_080747	21.6523	keratin 72
NM_007315	21.5833	signal transducer and activator of transcription 1, 91kDa
NM_002677	21.5833	peripheral myelin protein 2
NM_033544	21.5315	RCC1 domain containing 1
NM_006460	21.5252	hexamethylene bis-acetamide inducible 1
NM_004299	21.5156	ATP-binding cassette, sub-family B (MDR/TAP), member 7
NM_000979	21.4804	ribosomal protein L18
NM_021269	21.4804	zinc finger protein 708
XM_937479	21.4775	eukaryotic translation initiation factor 3, subunit F; similar to hCG2040283
NM_001275	21.4461	chromogranin A (parathyroid secretory protein 1)
NM_000320	21.4238	quinoid dihydropteridine reductase
NM_020166	21.4117	methylcrotonoyl-Coenzyme A carboxylase 1 (alpha)
NM_006191	21.377	proliferation-associated 2G4, 38kDa; proliferation-associated 2G4 pseudogene 4
NM_178832	21.3114	MORN repeat containing 4
NM_025138	21.3042	chromosome 13 open reading frame 23
NM_014783	21.2792	Rho GTPase activating protein 11B; Rho GTPase activating protein 11A
NM_005568	21.2754	LIM homeobox 1
NM_002793	21.0608	proteasome (prosome, macropain) subunit, beta type, 1
NM_001039535	20.9225	chromosome 18 open reading frame 24
NM_001618	20.9181	poly (ADP-ribose) polymerase 1
NM_002790	20.9066	proteasome (prosome, macropain) subunit, alpha type, 5
NM_016243	20.8889	cytochrome b5 reductase 1
NM_001040437	20.8756	chromosome 6 open reading frame 48; small nucleolar RNA, C/D box 52
NM_203370	20.8615	chromosome 3 open reading frame 54
NM_018438	20.8465	F-box protein 6
NM_002528	20.8359	nth endonuclease III-like 1 (E. coli)
NM_023016	20.7894	ankyrin repeat domain 57
NM_145165	20.7769	churchill domain containing 1
NM_021957	20.7552	glycogen synthase 2 (liver)
NM_032128	20.7217	solute carrier family 10 (sodium/bile acid cotransporter family), member 7
NM_001142	20.6706	amelogenin (amelogenesis imperfecta 1, X-linked)
NM_018332	20.6493	DEAD (Asp-Glu-Ala-As) box polypeptide 19A
NM_021968	20.646	histone cluster 1, H4l; histone cluster 1, H4k; histone cluster 4, H4; histone cluster 1, H4h; histone cluster 1, H4j; histone cluster 1, H4i; histone cluster 1, H4d; histone cluster 1, H4c; histone cluster 1, H4f; histone cluster 1, H4e; histone cluster 1, H4b; histone cluster 1, H4a; histone cluster 2, H4a; histone cluster 2, H4b
NM_173082	20.5369	SNF2 histone linker PHD RING helicase
NM_025185	20.5185	tetratricopeptide repeat, ankyrin repeat and coiled-coil containing 2
NM_022374	20.4535	atlastin GTPase 2
NM_153747	20.4018	phosphatidylinositol glycan anchor biosynthesis, class C
NM_021965	20.3156	phosphoglucomutase 5
NM_006297	20.2869	X-ray repair complementing defective repair in Chinese hamster cells 1
NM_012382	20.1123	tetratricopeptide repeat domain 33
NM_003738	20.0629	patched homolog 2 (Drosophila)
NM_001550	19.9576	interferon-related developmental regulator 1
NM_001312	19.8735	cysteine-rich protein 2
NM_198850	19.8498	pleckstrin homology-like domain, family B, member 3
NM_001006625	19.8465	podoplanin
NM_012280	19.6783	FtsJ homolog 1 (E. coli)
NM_014937	19.6369	inositol polyphosphate-5-phosphatase F
NM_033550	19.5087	TP53 regulating kinase
NM_032409	19.4945	PTEN induced putative kinase 1
NM_001005202	19.4758	olfactory receptor, family 8, subfamily K, member 3
NM_002305	19.4392	lectin, galactoside-binding, soluble, 1
NM_148905	19.4357	oxysterol binding protein-like 9
NM_175611	19.4214	glutamate receptor, ionotropic, kainate 1
NM_003658	19.3421	BARX homeobox 2
NM_018279	19.3349	transmembrane protein 19
XM_002344741	19.254	hypothetical protein LOC643677
NM_014661	19.1898	family with sequence similarity 53, member B
NM_001134658	19.1813	transmembrane protein 20
NM_016068	19.1216	fission 1 (mitochondrial outer membrane) homolog (S. cerevisiae)
NM_001481	19.1162	growth arrest-specific 8
NM_001142684	18.9688	zinc finger, MYM-type 5
NM_054022	18.884	golgi SNAP receptor complex member 2
NM_001080438	18.8752	alpha 1,3-galactosyltransferase 2
NM_005222	18.8161	distal-less homeobox 6
NM_006821	18.8096	acyl-CoA thioesterase 2
NM_017906	18.7442	PAK1 interacting protein 1
NM_001332	18.7239	catenin (cadherin-associated protein), delta 2 (neural plakophilin-related arm-repeat protein)
NM_001168222	18.71	TBC1 domain family, member 17
NM_152499	18.6852	coiled-coil domain containing 24
NM_005035	18.653	polymerase (RNA) mitochondrial (DNA directed)
NM_015727	18.6022	tachykinin receptor 1
NM_000214	18.5514	jagged 1 (Alagille syndrome)
NM_017787	18.4791	chromosome 10 open reading frame 26
NM_174894	18.2358	trafficking protein particle complex 5
NM_004887	18.1915	chemokine (C-X-C motif) ligand 14
NM_015208	18.0919	ankyrin repeat domain 12
NM_145250	18.0514	ribonuclease, RNase A family, 11 (non-active)
NM_194280	18.0409	transmembrane protein 219
NM_052995	18.0155	clarin 1
NM_009586	18.0065	single-minded homolog 2 (Drosophila)
NM_198183	17.9579	ubiquitin-conjugating enzyme E2L 6
NM_001005782	17.9307	SMT3 suppressor of mif two 3 homolog 1 (S. cerevisiae); SUMO1 pseudogene 3
NM_019040	17.9146	elongation protein 4 homolog (S. cerevisiae)
NM_024294	17.8779	chromosome 6 open reading frame 106
NM_017723	17.8754	chromosome 9 open reading frame 167
NM_015275	17.8613	KIAA1033
NM_001135823	17.8218	sarcospan (Kras oncogene-associated gene)
NM_022874	17.6826	survival of motor neuron 1, telomeric; survival of motor neuron 2, centromeric
NM_001127183	17.5496	CASP8 and FADD-like apoptosis regulator
NM_198976	17.427	TH1-like (Drosophila)
NM_001139443	17.37	bestrophin 1
XM_937132	17.3697	SET nuclear oncogene; similar to SET translocation
NM_006864	17.3179	leukocyte immunoglobulin-like receptor, subfamily B (with TM and ITIM domains), member 3
NM_006438	17.2761	collectin sub-family member 10 (C-type lectin)
NM_006078	17.2125	calcium channel, voltage-dependent, gamma subunit 2
NM_014695	17.2121	coiled-coil domain containing 144B; coiled-coil domain containing 144A; coiled-coil domain containing 144C
NM_001081559	17.211	cleavage and polyadenylation specific factor 4, 30kDa
NM_000321	17.1296	retinoblastoma 1
NM_174856	17.0674	isocitrate dehydrogenase 3 (NAD+) beta
XM_002347288	16.9629	glyceraldehyde-3-phosphate dehydrogenase-like 6; hypothetical protein LOC100133042; glyceraldehyde-3-phosphate dehydrogenase
NM_007363	16.871	non-POU domain containing, octamer-binding
NM_031157	16.8493	heterogeneous nuclear ribonucleoprotein A1-like 3; similar to heterogeneous nuclear ribonucleoprotein A1; heterogeneous nuclear ribonucleoprotein A1 pseudogene 2; heterogeneous nuclear ribonucleoprotein A1; heterogeneous nuclear ribonucleoprotein A1 pseudogene
NM_178026	16.8172	gamma-glutamyltransferase 7
XM_926953	16.8094	hypothetical protein LOC643648
NM_000748	16.7173	cholinergic receptor, nicotinic, beta 2 (neuronal)
NM_152433	16.6955	kelch repeat and BTB (POZ) domain containing 3
NM_001013618	16.6911	immunoglobulin lambda-like polypeptide 3
NM_006606	16.6491	retinoblastoma binding protein 9
NM_021977	16.5368	solute carrier family 22 (extraneuronal monoamine transporter), member 3
NM_199420	16.5218	polymerase (DNA directed), theta
XM_001719310	16.5128	ribosomal protein S3A pseudogene 5; ribosomal protein S3a pseudogene 47; ribosomal protein S3a pseudogene 49; ribosomal protein S3A; hypothetical LOC100131699; hypothetical LOC100130107
NM_003973	16.4755	ribosomal protein L14
NM_002271	16.4738	importin 5
NM_002874	16.4508	RAD23 homolog B (S. cerevisiae)
NM_172349	16.4474	nuclear receptor binding SET domain protein 1
NM_001166496	16.3958	solute carrier family 16, member 1 (monocarboxylic acid transporter 1)
NM_001012270	16.3254	baculoviral IAP repeat-containing 5
NM_001017963	16.2801	heat shock protein 90kDa alpha (cytosolic), class A member 2; heat shock protein 90kDa alpha (cytosolic), class A member 1
NM_001101	16.2692	actin, beta
NM_152841	16.2172	Hermansky-Pudlak syndrome 4
XM_001724587	16.2033	hypothetical LOC100129733; hairy/enhancer-of-split related with YRPW motif 2
NM_198708	16.0989	hydroxysteroid (11-beta) dehydrogenase 1-like
NM_017413	16.0497	apelin
NM_176877	16.0421	InaD-like (Drosophila)
NM_012083	16.0161	frequently rearranged in advanced T-cell lymphomas 2
NM_001080556	15.9874	WD repeat domain 16
NM_000778	15.9232	cytochrome P450, family 4, subfamily A, polypeptide 11
NM_001393	15.9082	extracellular matrix protein 2, female organ and adipocyte specific
NM_004039	15.8431	annexin A2 pseudogene 3; annexin A2; annexin A2 pseudogene 1
NM_004857	15.842	A kinase (PRKA) anchor protein 5
NM_182501	15.6556	MTERF domain containing 2
NM_014689	15.6536	dedicator of cytokinesis 10
NM_001712	15.6439	carcinoembryonic antigen-related cell adhesion molecule 1 (biliary glycoprotein)
NM_006829	15.608	chromosome 10 open reading frame 116
NM_199187	15.5564	keratin 18; keratin 18 pseudogene 26; keratin 18 pseudogene 19
NM_198551	15.5419	melanoma inhibitory activity family, member 3
NM_176810	15.5372	NLR family, pyrin domain containing 13
NM_004387	15.5277	NK2 transcription factor related, locus 5 (Drosophila)
NM_007026	15.5099	dual specificity phosphatase 14
NM_001170795	15.4125	chromosome 2 open reading frame 28
NM_021640	15.4071	chromosome 12 open reading frame 10
NM_021270	15.4069	leukocyte-associated immunoglobulin-like receptor 2
NM_020151	15.3953	StAR-related lipid transfer (START) domain containing 7
NM_015950	15.2414	mitochondrial ribosomal protein L2
NM_032799	15.1847	zinc finger, DHHC-type containing 12
NM_032193	15.1834	ribonuclease H2, subunit C
NM_001035005	15.121	chromosome 18 open reading frame 32
NM_020408	15.1002	LYR motif containing 4
NM_000565	15.0875	interleukin 6 receptor
NM_018670	15.0659	mesoderm posterior 1 homolog (mouse)
NM_012387	15.062	peptidyl arginine deiminase, type IV
NM_017774	15.0324	CDK5 regulatory subunit associated protein 1-like 1
NM_017682	15.015	bestrophin 2
NM_144563	15.0103	ribose 5-phosphate isomerase A
NM_018067	15.006	MAP7 domain containing 1
NM_031299	14.9489	cell division cycle associated 3
NM_003575	14.9474	zinc finger protein 282
NM_018904	14.9379	protocadherin alpha 13; protocadherin alpha 10; protocadherin alpha subfamily C, 1; protocadherin alpha subfamily C, 2
NM_015985	14.8774	angiopoietin 4
NM_182932	14.8706	solute carrier family 8 (sodium/calcium exchanger), member 3
NM_001018058	14.8536	transcription factor EC
NM_006430	14.7748	chaperonin containing TCP1, subunit 4 (delta)
NM_152290	14.7571	chromosome 1 open reading frame 158
NM_213674	14.7525	tropomyosin 2 (beta)
NM_003365	14.7425	ubiquinol-cytochrome c reductase core protein I
NM_001429	14.7266	E1A binding protein p300
NM_001008800	14.7237	chaperonin containing TCP1, subunit 3 (gamma)
NM_138929	14.7102	diablo homolog (Drosophila)
NM_002710	14.6845	protein phosphatase 1, catalytic subunit, gamma isoform
NM_016211	14.6222	SEC31 homolog A (S. cerevisiae)
NM_014026	14.5925	decapping enzyme, scavenger
NM_001145007	14.5886	mucin 7, secreted
NM_001014763	14.567	electron-transfer-flavoprotein, beta polypeptide
NM_005165	14.532	aldolase C, fructose-bisphosphate
NM_001142806	14.5139	solute carrier family 6 (neurotransmitter transporter, creatine), member 8
NM_024681	14.4166	potassium channel tetramerisation domain containing 17
NM_001024662	14.3867	ribosomal protein L6 pseudogene 27; ribosomal protein L6 pseudogene 19; ribosomal protein L6; ribosomal protein L6 pseudogene 10
NM_001023587	14.3182	ATP-binding cassette, sub-family C (CFTR/MRP), member 5
NM_033467	14.2783	membrane metallo-endopeptidase-like 1
NM_014000	14.2593	vinculin
NM_053053	14.2456	transcriptional adaptor 1 (HFI1 homolog, yeast)-like
NM_000415	14.1995	islet amyloid polypeptide
NM_002918	14.1953	regulatory factor X, 1 (influences HLA class II expression)
NM_198527	14.1284	HD domain containing 3
NM_001160124	14.0153	Kruppel-like factor 6
NM_139067	14.0092	SWI/SNF related, matrix associated, actin dependent regulator of chromatin, subfamily c, member 2
NM_032966	13.9978	chemokine (C-X-C motif) receptor 5
NM_003045	13.9635	solute carrier family 7 (cationic amino acid transporter, y+ system), member 1
NM_001077493	13.9612	nuclear factor of kappa light polypeptide gene enhancer in B-cells 2 (p49/p100)
NM_024795	13.9434	transmembrane 4 L six family member 20
NM_001001977	13.9142	ATP synthase, H+ transporting, mitochondrial F1 complex, epsilon subunit pseudogene 2; ATP synthase, H+ transporting, mitochondrial F1 complex, epsilon subunit
NM_016082	13.9134	CDK5 regulatory subunit associated protein 1
NM_001098522	13.8909	HIV-1 Tat interactive protein 2, 30kDa
NM_001101800	13.8414	family with sequence similarity 13, member B
NM_152991	13.8278	embryonic ectoderm development
NM_000527	13.8254	low density lipoprotein receptor
NM_024667	13.7737	vacuolar protein sorting 37 homolog B (S. cerevisiae)
NM_020237	13.744	chromosome 8 open reading frame 17
XM_002346128	13.744	similar to Protein MOST-1
NM_001159749	13.7366	RIO kinase 2 (yeast)
XM_372921	13.7346	tRNA methyltransferase 11-2 homolog (S. cerevisiae); similar to CG12975
NM_152222	13.7275	RELT tumor necrosis factor receptor
NM_005813	13.6965	protein kinase D3
NM_030812	13.6774	actin-like 8
NM_021817	13.6303	hyaluronan and proteoglycan link protein 2
NM_207294	13.6198	muscleblind-like (Drosophila)
NM_178324	13.6027	serine palmitoyltransferase, long chain base subunit 1
NM_018158	13.5729	solute carrier family 4 (anion exchanger), member 1, adaptor protein
NM_175617	13.5415	metallothionein 1L (gene/pseudogene); metallothionein 1E; metallothionein 1 pseudogene 3; metallothionein 1J (pseudogene)
NM_018168	13.5179	chromosome 14 open reading frame 105
NM_170692	13.4983	RAS protein activator like 2
NM_181304	13.4796	mitochondrial ribosomal protein L52
NM_001497	13.4592	UDP-Gal:betaGlcNAc beta 1,4- galactosyltransferase, polypeptide 1
NM_175575	13.4474	WAP, follistatin/kazal, immunoglobulin, kunitz and netrin domain containing 2
NM_000081	13.4304	lysosomal trafficking regulator
NM_002609	13.4277	platelet-derived growth factor receptor, beta polypeptide
NM_015575	13.4205	GRB10 interacting GYF protein 2
NM_006118	13.4012	HCLS1 associated protein X-1
NM_005993	13.3932	tubulin folding cofactor D
NM_006100	13.3345	ST3 beta-galactoside alpha-2,3-sialyltransferase 6
NM_198267	13.3209	inhibitor of growth family, member 3
NM_001003801	13.3208	SWI/SNF related, matrix associated, actin dependent regulator of chromatin, subfamily d, member 3
NM_021994	13.2986	zinc finger protein 277
NM_016407	13.2865	chromosome 20 open reading frame 43
NM_018093	13.2709	WD repeat domain 74
NM_198381	13.2674	E74-like factor 5 (ets domain transcription factor)
NM_001025105	13.2561	casein kinase 1, alpha 1
NM_001165903	13.2387	syntaxin 1A (brain)
NM_021974	13.2326	polymerase (RNA) II (DNA directed) polypeptide F
NM_032806	13.2252	chromosome 3 open reading frame 39
NM_153201	13.2034	heat shock 70kDa protein 8
NM_001009562	13.1896	organic anion transporter LST-3b
NM_033199	13.1149	urocortin 2
NM_004748	13.0968	cell cycle progression 1
NM_000610	13.0903	CD44 molecule (Indian blood group)
NM_001077196	13.0845	phosphodiesterase 11A
XM_002342145	13.0581	HSPC081
NM_003114	13.0516	sperm associated antigen 1
NM_001024	13.0485	ribosomal protein S21
NM_002508	13.0208	nidogen 1
NM_020840	12.9923	folliculin interacting protein 2
NM_000117	12.9314	emerin
NM_033529	12.9163	similar to cell division cycle 2-like 1 (PITSLRE proteins); cell division cycle 2-like 1 (PITSLRE proteins); cell division cycle 2-like 2 (PITSLRE proteins)
NM_145174	12.8823	DnaJ (Hsp40) homolog, subfamily B, member 7
NM_138414	12.8495	coiled-coil domain containing 101
NM_001165413	12.8235	serpin peptidase inhibitor, clade E (nexin, plasminogen activator inhibitor type 1), member 1
NM_144965	12.8171	tetratricopeptide repeat domain 16
NM_020805	12.781	kelch-like 14 (Drosophila)
NM_003118	12.7744	secreted protein, acidic, cysteine-rich (osteonectin)
NM_006168	12.7611	NK6 homeobox 1
NM_015331	12.7109	nicastrin
NM_001166133	12.6691	Fraser syndrome 1
NM_004544	12.6594	NADH dehydrogenase (ubiquinone) 1 alpha subcomplex, 10, 42kDa
NM_002248	12.5879	potassium intermediate/small conductance calcium-activated channel, subfamily N, member 1
NM_020645	12.5815	nuclear receptor interacting protein 3
NM_018931	12.5724	protocadherin beta 11
NM_152419	12.5305	heparan-alpha-glucosaminide N-acetyltransferase
NM_016161	12.4655	alpha-1,4-N-acetylglucosaminyltransferase
NM_014077	12.4595	family with sequence similarity 32, member A
NM_020822	12.4508	potassium channel, subfamily T, member 1
NM_024839	12.415	ribonuclease P/MRP 21kDa subunit
NM_032525	12.3857	tubulin, beta 6
NM_022359	12.3833	hypothetical protein LOC100134230; similar to KIAA0454 protein; similar to phosphodiesterase 4D interacting protein isoform 2; phosphodiesterase 4D interacting protein
NM_032831	12.3661	ORAI calcium release-activated calcium modulator 2
NM_032347	12.3515	zinc finger protein 397
NM_020424	12.348	LYR motif containing 1
NM_170662	12.3407	Cas-Br-M (murine) ecotropic retroviral transforming sequence b
NM_001122965	12.3406	repetin
NM_205545	12.281	LY6/PLAUR domain containing 2
NM_018049	12.2567	pleckstrin homology domain containing, family J member 1
NM_001143985	12.2496	similar to barrier-to-autointegration factor; barrier to autointegration factor 1
NM_001080415	12.2014	U2-associated SR140 protein
NM_198057	12.1895	TSC22 domain family, member 3; GRAM domain containing 4
NM_198216	12.1736	small nuclear ribonucleoprotein polypeptides B and B1
NM_003358	12.1649	UDP-glucose ceramide glucosyltransferase
NM_001037633	12.1338	SIL1 homolog, endoplasmic reticulum chaperone (S. cerevisiae)
NM_017619	12.1296	RNA-binding region (RNP1, RRM) containing 3
NM_006993	12.1066	nucleophosmin/nucleoplasmin, 3
NM_016577	12.0915	RAB6B, member RAS oncogene family
NM_024117	12.0876	mitogen-activated protein kinase associated protein 1
NM_032256	11.9993	transmembrane protein 117
NM_000574	11.9942	CD55 molecule, decay accelerating factor for complement (Cromer blood group)
NM_004293	11.9743	guanine deaminase
NM_024733	11.9732	zinc finger protein 665
NM_004724	11.9612	ZW10, kinetochore associated, homolog (Drosophila)
NM_175918	11.9539	cysteine-rich PAK1 inhibitor
NM_003654	11.9406	carbohydrate (keratan sulfate Gal-6) sulfotransferase 1
NM_001164144	11.929	zinc finger protein 828
NM_017438	11.913	SET domain containing 4
NM_033111	11.8995	NEDD4 binding protein 2-like 2
NM_000971	11.8763	ribosomal protein L7 pseudogene 26; ribosomal protein L7 pseudogene 16; ribosomal protein L7; ribosomal protein L7 pseudogene 32; ribosomal protein L7 pseudogene 23; ribosomal protein L7 pseudogene 24; ribosomal protein L7 pseudogene 20
NM_001006121	11.8638	RNA binding motif protein, Y-linked, family 1, member B; RNA binding motif protein, Y-linked, family 1, member H
NM_138418	11.8604	chromosome 16 open reading frame 14
NM_015958	11.8541	DPH5 homolog (S. cerevisiae)
NM_020898	11.8397	calcium binding and coiled-coil domain 1
NM_139071	11.8169	SWI/SNF related, matrix associated, actin dependent regulator of chromatin, subfamily d, member 1
NM_000293	11.8081	phosphorylase kinase, beta
NM_033428	11.7989	chromosome 9 open reading frame 123
NM_018134	11.7796	IQ motif containing C
NM_004346	11.7671	caspase 3, apoptosis-related cysteine peptidase
NM_001005753	11.7482	vacuolar protein sorting 24 homolog (S. cerevisiae); ring finger protein 103
NM_005796	11.7473	nuclear transport factor 2
NM_020832	11.7359	zinc finger protein 687
NM_001144999	11.6742	integrin, alpha V (vitronectin receptor, alpha polypeptide, antigen CD51)
NM_001102605	11.6627	IMP (inosine monophosphate) dehydrogenase 1
NM_153200	11.6609	endothelial differentiation-related factor 1
NM_001146037	11.6511	solute carrier family 14 (urea transporter), member 1 (Kidd blood group)
NM_016355	11.6231	DEAD (Asp-Glu-Ala-Asp) box polypeptide 47
NM_004336	11.5958	budding uninhibited by benzimidazoles 1 homolog (yeast)
NM_001690	11.5955	ATPase, H+ transporting, lysosomal 70kDa, V1 subunit A
NM_152486	11.5649	sterile alpha motif domain containing 11
NM_001029976	11.518	zinc finger protein 16
NM_005366	11.5103	melanoma antigen family A, 11
NM_005114	11.5042	heparan sulfate (glucosamine) 3-O-sulfotransferase 1
NM_145330	11.4987	mitochondrial ribosomal protein L33
NM_001098409	11.4916	G antigen 2A; G antigen 2B; G antigen 12I; G antigen 12F; G antigen 2E; G antigen 12G; G antigen 12D; G antigen 1; G antigen 2C; G antigen 12E; G antigen 2D; G antigen 12B; G antigen 3; G antigen 4; G antigen 12C; G antigen 5; G antigen 6; G antigen 7; G antigen 8
NM_182756	11.4859	protein phosphatase 1, catalytic subunit, beta isoform; speedy homolog A (Xenopus laevis)
NM_022166	11.4857	xylosyltransferase I
NM_058191	11.4785	chromosome 21 open reading frame 66
NM_007212	11.4442	ring finger protein 2
NM_152277	11.4225	ubiquitin domain containing 2
NM_138766	11.4085	peptidylglycine alpha-amidating monooxygenase
NM_198243	11.3987	ankyrin repeat and SOCS box-containing 7
NM_016463	11.3565	CXXC finger 5
NM_145166	11.3438	zinc finger and BTB domain containing 47
NM_022047	11.3131	differentially expressed in FDCP 6 homolog (mouse)
NM_002868	11.3099	RAB5B, member RAS oncogene family
NM_016638	11.3023	ADP-ribosylation-like factor 6 interacting protein 4
XM_001714626	11.2866	hypothetical LOC728148
NM_019842	11.2362	potassium voltage-gated channel, KQT-like subfamily, member 5
NM_016335	11.2124	proline dehydrogenase (oxidase) 1
NM_022454	11.1788	SRY (sex determining region Y)-box 17
NM_032837	11.1654	family with sequence similarity 104, member A
NM_001533	11.1654	similar to heterogeneous nuclear ribonucleoprotein L-like; heterogeneous nuclear ribonucleoprotein L
NM_007221	11.1444	bone gamma-carboxyglutamate (gla) protein; polyamine-modulated factor 1
NM_001126328	11.1386	ligand of numb-protein X 1
NM_024544	11.1291	mitochondrial E3 ubiquitin ligase 1
XM_001134212	11.0968	DKFZP564C196 protein
NM_001042601	11.0822	tetratricopeptide repeat domain 14
NM_020128	11.0052	Mdm1 nuclear protein homolog (mouse)
NM_014521	11.0032	SH3-domain binding protein 4
NM_000245	10.9506	met proto-oncogene (hepatocyte growth factor receptor)
NM_153835	10.948	G protein-coupled receptor 113
NM_030928	10.9424	chromatin licensing and DNA replication factor 1
NM_005340	10.9196	histidine triad nucleotide binding protein 1
NM_001535	10.9107	protein arginine methyltransferase 2
NM_153690	10.8734	family with sequence similarity 43, member A
NM_001012398	10.7991	AKT interacting protein; similar to AKT interacting protein
NM_004559	10.7698	Y box binding protein 1
NM_014037	10.7556	solute carrier family 6, member 16
NM_001013848	10.7362	exocyst complex component 6
NM_001814	10.724	cathepsin C
NM_004793	10.7229	lon peptidase 1, mitochondrial
NM_002184	10.6952	interleukin 6 signal transducer (gp130, oncostatin M receptor)
NM_003998	10.6925	nuclear factor of kappa light polypeptide gene enhancer in B-cells 1
NM_001127448	10.6562	4-aminobutyrate aminotransferase
NM_014921	10.6303	latrophilin 1
NM_172388	10.6266	nuclear factor of activated T-cells, cytoplasmic, calcineurin-dependent 1
NM_181711	10.6257	GRP1 (general receptor for phosphoinositides 1)-associated scaffold protein
NM_002318	10.6176	lysyl oxidase-like 2
NM_016622	10.6001	mitochondrial ribosomal protein L35
NM_032352	10.5967	breast cancer metastasis-suppressor 1-like
NM_020755	10.5742	serine incorporator 1
NM_020387	10.5408	RAB25, member RAS oncogene family
NM_007356	10.524	laminin, beta 4
NM_134440	10.498	regulatory factor X-associated ankyrin-containing protein
NM_020159	10.4539	SWI/SNF-related, matrix-associated actin-dependent regulator of chromatin, subfamily a, containing DEAD/H box 1
NM_000359	10.4259	transglutaminase 1 (K polypeptide epidermal type I, protein-glutamine-gamma-glutamyltransferase)
NM_001127617	10.4135	aldolase A, fructose-bisphosphate
NM_020156	10.3818	core 1 synthase, glycoprotein-N-acetylgalactosamine 3-beta-galactosyltransferase, 1
NM_003683	10.3188	ribosomal RNA processing 1 homolog (S. cerevisiae)
NM_017880	10.3087	chromosome 2 open reading frame 42
NM_172251	10.3023	mitochondrial ribosomal protein L54
NM_001166049	10.3013	excision repair cross-complementing rodent repair deficiency, complementation group 1 (includes overlapping antisense sequence)
NM_198883	10.2986	metaxin 1
NM_014711	10.2697	CP110 protein
NM_001817	10.2535	carcinoembryonic antigen-related cell adhesion molecule 4
NM_000314	10.2392	phosphatase and tensin homolog; phosphatase and tensin homolog pseudogene 1
NM_006988	10.2344	ADAM metallopeptidase with thrombospondin type 1 motif, 1
NM_173814	10.231	protogenin homolog (Gallus gallus)
NM_032123	10.1991	kin of IRRE like 2 (Drosophila)
NM_203383	10.1881	ribonuclease/angiogenin inhibitor 1
NM_001006642	10.1749	solute carrier family 25 (mitochondrial carrier; phosphate carrier), member 25
NM_001159330	10.145	Rho GTPase activating protein 27
NM_004028	10.1362	aquaporin 4
NM_001037325	10.1112	coiled-coil domain containing 46
NM_001045	10.0934	solute carrier family 6 (neurotransmitter transporter, serotonin), member 4
NM_003449	10.0314	tripartite motif-containing 26
NM_001017974	10.0148	prolyl 4-hydroxylase, alpha polypeptide II
NM_000623	10.0052	bradykinin receptor B2
NM_012321	9.9673	LSM4 homolog, U6 small nuclear RNA associated (S. cerevisiae)
NM_005793	9.9658	non-metastatic cells 6, protein expressed in (nucleoside-diphosphate kinase)
NM_182904	9.96238	prolyl 4-hydroxylase, alpha polypeptide III
NM_017545	9.9392	hydroxyacid oxidase (glycolate oxidase) 1
NM_013265	9.93482	chromosome 11 open reading frame2
NM_018260	9.92993	zinc finger protein 701
NM_007126	9.92199	valosin-containing protein
NM_020320	9.91039	arginyl-tRNA synthetase 2, mitochondrial
NM_006830	9.90945	ubiquinol-cytochrome c reductase, 6.4kDa subunit
NM_003399	9.90719	X-prolyl aminopeptidase (aminopeptidase P) 2, membrane-bound
NM_022551	9.90364	ribosomal protein S18 pseudogene 12; ribosomal protein S18 pseudogene 5; ribosomal protein S18
NM_004335	9.89954	NPC-A-7; bone marrow stromal cell antigen 2
NM_001008756	9.85333	germinal center expressed transcript 2
NM_007231	9.84271	solute carrier family 6 (amino acid transporter), member 14
NM_205863	9.83227	par-3 partitioning defective 3 homolog B (C. elegans)
NM_003853	9.78023	interleukin 18 receptor accessory protein
NM_005951	9.74847	metallothionein 1H
NM_024738	9.74151	chromosome 12 open reading frame 49
NM_173832	9.73398	zinc finger protein 41 homolog (mouse)
NM_002889	9.73057	retinoic acid receptor responder (tazarotene induced) 2
NM_138570	9.71868	solute carrier family 38, member 10
XM_001718237	9.71848	hypothetical protein LOC400617
NM_016734	9.71418	paired box 5
NM_001105520	9.67216	chromosome 17 open reading frame 100
NM_001163484	9.6333	WD repeat domain 23
NM_005614	9.61981	Ras homolog enriched in brain
NM_000973	9.5944	ribosomal protein L8; ribosomal protein L8 pseudogene 2
NM_058197	9.58425	cyclin-dependent kinase inhibitor 2A (melanoma, p16, inhibits CDK4)
NM_001164674	9.57955	sulfatase modifying factor 1
NM_005663	9.55551	Wolf-Hirschhorn syndrome candidate 2
NM_022784	9.54079	IQ motif containing H
NM_033309	9.53881	UDP-GlcNAc:betaGal beta-1,3-N-acetylglucosaminyltransferase 9
NM_013342	9.52565	TCF3 (E2A) fusion partner (in childhood Leukemia)
NM_021167	9.48318	GATA zinc finger domain containing 1
NM_205854	9.48	surfactant associated 2
NM_005814	9.47588	glycoprotein A33 (transmembrane)
XM_001726390	9.46698	hypothetical protein LOC100128439
NM_000053	9.46643	ATPase, Cu++ transporting, beta polypeptide
NM_080875	9.45792	mindbomb homolog 2 (Drosophila)
NM_015722	9.4311	calcyon neuron-specific vesicular protein
NM_145303	9.39856	oligosaccharyltransferase complex subunit-like
NM_001080467	9.36642	similar to acetyl-Coenzyme A acyltransferase 2 (mitochondrial 3-oxoacyl-Coenzyme A thiolase); similar to KIAA1119 protein; myosin VB
NM_005598	9.34831	nescient helix loop helix 1
NM_001144767	9.34829	UDP glucuronosyltransferase 2 family, polypeptide B10
NM_020162	9.33981	DEAH (Asp-Glu-Ala-His) box polypeptide 33
NM_000066	9.33397	complement component 8, beta polypeptide
NM_001128929	9.33244	roundabout, axon guidance receptor, homolog 2 (Drosophila)
NM_014744	9.32433	TBC1 domain family, member 5
NM_006773	9.30626	DEAD (Asp-Glu-Ala-Asp) box polypeptide 18
NM_003992	9.26451	CDC-like kinase 3
NM_002798	9.25021	proteasome (prosome, macropain) subunit, beta type, 6
NM_020235	9.2369	bobby sox homolog (Drosophila)
NM_001002836	9.23263	zinc finger protein 787
NM_001142590	9.21992	nuclear transcription factor Y, gamma
NM_002881	9.18238	v-ral simian leukemia viral oncogene homolog B (ras related; GTP binding protein)
NM_004310	9.16294	ras homolog gene family, member H
NM_001546	9.15791	inhibitor of DNA binding 4, dominant negative helix-loop-helix protein
NM_004069	9.15289	adaptor-related protein complex 2, sigma 1 subunit
NM_003994	9.08241	KIT ligand
NM_019012	9.07203	pleckstrin homology domain containing, family A member 5
NM_015879	9.04525	ST8 alpha-N-acetyl-neuraminide alpha-2,8-sialyltransferase 3
NM_014371	9.03498	A kinase (PRKA) anchor protein 8-like
NM_032037	9.03046	testis-specific serine kinase 6
NM_032432	9.00975	actin binding LIM protein family, member 2
NM_022343	8.99712	GLI pathogenesis-related 2
NM_020357	8.99568	PEST proteolytic signal containing nuclear protein
NM_001006623	8.98992	WD repeat domain 33
NM_001747	8.98127	capping protein (actin filament), gelsolin-like
NM_014322	8.97498	opsin 3
NM_006270	8.94636	related RAS viral (r-ras) oncogene homolog
NM_000428	8.93877	latent transforming growth factor beta binding protein 2
NM_018321	8.93159	brix domain containing 2
NM_020310	8.93035	MAX binding protein
NM_006769	8.91868	LIM domain only 4
NM_001024944	8.91752	argininosuccinate lyase
NM_001904	8.90839	catenin (cadherin-associated protein), beta 1, 88kDa
NM_005388	8.90792	phosducin-like
NM_019059	8.87667	translocase of outer mitochondrial membrane 7 homolog (yeast)
NM_182976	8.87217	zinc finger protein 326
XM_001720889	8.85925	protein kinase CHK2-like; CHK2 checkpoint homolog (S. pombe); similar to hCG1983233
NM_006771	8.85221	keratin 38
NM_053056	8.84973	cyclin D1
NM_001564	8.84326	inhibitor of growth family, member 2
NM_001005526	8.83992	splicing factor 3b, subunit 1, 155kDa
NM_014801	8.83188	pecanex-like 2 (Drosophila)
NM_018167	8.82795	BTB (POZ) domain containing 7
NM_001167621	8.81106	ataxin 10
NM_005638	8.79357	vesicle-associated membrane protein 7
NM_003089	8.78656	small nuclear ribonucleoprotein 70kDa (U1)
NM_014912	8.77914	cytoplasmic polyadenylation element binding protein 3
NM_001461	8.76164	flavin containing monooxygenase 5
NM_002989	8.76122	chemokine (C-C motif) ligand 21
NM_001135765	8.74976	ATPase, Ca++ transporting, cardiac muscle, slow twitch 2
NM_007098	8.7472	clathrin, heavy chain-like 1
NM_024348	8.72282	dynactin 3 (p22)
NM_173343	8.71893	interleukin 1 receptor, type II
NM_021030	8.70516	zinc finger protein 14
NM_006288	8.69487	Thy-1 cell surface antigen
NM_018405	8.68421	chromosome 17 open reading frame 79
NM_001080423	8.66625	glutamate receptor interacting protein 2
XM_001719174	8.66417	hypothetical protein LOC100131165
NM_213566	8.65206	DNA fragmentation factor, 45kDa, alpha polypeptide
NM_000947	8.65012	primase, DNA, polypeptide 2 (58kDa)
NM_015092	8.64666	SMG1 homolog, phosphatidylinositol 3-kinase-related kinase (C. elegans)
NM_018963	8.63352	bromodomain and WD repeat domain containing 1
NM_001170931	8.62959	forkhead box O4
NM_015526	8.62068	CAP-GLY domain containing linker protein 3
NM_006989	8.61814	RAS p21 protein activator 4; RAS p21 protein activator 4 pseudogene
NM_021074	8.60015	NADH dehydrogenase (ubiquinone) flavoprotein 2, 24kDa
NM_012229	8.58389	5'-nucleotidase, cytosolic II
NM_001142467	8.56769	hairy and enhancer of split 4 (Drosophila)
NM_153202	8.56743	ADAM metallopeptidase domain 33
NM_014383	8.54521	zinc finger and BTB domain containing 32
NM_000521	8.53703	hexosaminidase B (beta polypeptide)
NM_006761	8.53602	similar to 14-3-3 protein epsilon (14-3-3E) (Mitochondrial import stimulation factor L subunit) (MSF L); tyrosine 3-monooxygenase/tryptophan 5-monooxygenase activation protein, epsilon polypeptide
NM_001145344	8.53179	zinc finger protein 566
NM_015141	8.52436	glycerol-3-phosphate dehydrogenase 1-like
NM_001037228	8.50927	hypothetical protein LOC285033
NM_012458	8.50834	translocase of inner mitochondrial membrane 13 homolog (yeast)
NM_014563	8.50401	trafficking protein particle complex 2; trafficking protein particle complex 2 pseudogene 1
NM_012391	8.46919	SAM pointed domain containing ets transcription factor
NM_021952	8.45009	ELAV (embryonic lethal, abnormal vision, Drosophila)-like 4 (Hu antigen D)
NM_020223	8.44609	family with sequence similarity 20, member C
NM_001836	8.43431	chymase 1, mast cell
NM_013318	8.42987	HLA-B associated transcript 2-like
NM_207398	8.39066	guanylate binding protein 7
NM_003651	8.38127	cold shock domain protein A; cold shock domain protein A pseudogene 1
NM_033051	8.37862	solute carrier family 46, member 2
NM_024066	8.37237	exoribonuclease 3
NM_178828	8.3625	chromosome 9 open reading frame 79
NM_152456	8.35214	interleukin 34
NM_033131	8.33353	wingless-type MMTV integration site family, member 3A
NM_003564	8.32653	transgelin 2
NM_005467	8.3218	N-acetylated alpha-linked acidic dipeptidase 2
NM_031452	8.29579	family with sequence similarity 103, member A1
NM_000770	8.29053	cytochrome P450, family 2, subfamily C, polypeptide 8
NM_138457	8.28057	forkhead box P4
NM_139075	8.27506	two pore segment channel 2
NM_005178	8.20998	B-cell CLL/lymphoma 3
NM_014671	8.18593	ubiquitin protein ligase E3C
NM_002771	8.1708	protease, serine, 3
NM_007176	8.15077	chromosome 14 open reading frame 1
NM_004395	8.13545	drebrin 1
NM_001146029	8.11847	semaphorin 7A, GPI membrane anchor (John Milton Hagen blood group)
NM_024902	8.11836	DnaJ (Hsp40) homolog, subfamily C, member 22
NM_014762	8.11105	24-dehydrocholesterol reductase
NM_018075	8.10087	anoctamin 10
NM_002670	8.08739	plastin 1 (I isoform)
NM_003752	8.07499	eukaryotic translation initiation factor 3, subunit C
NM_007030	8.06421	tubulin polymerization promoting protein
NM_004152	8.06304	ornithine decarboxylase antizyme 1
NM_021059	8.05761	histone cluster 1, H3j; histone cluster 1, H3i; histone cluster 1, H3h; histone cluster 1, H3g; histone cluster 1, H3f; histone cluster 1, H3e; histone cluster 1, H3d; histone cluster 1, H3c; histone cluster 1, H3b; histone cluster 1, H3a; histone cluster 1, H2ad; histone cluster 2, H3a; histone cluster 2, H3c; histone cluster 2, H3d
NM_198887	8.05437	nucleoporin 43kDa
NM_012228	8.05339	methionine sulfoxide reductase B2
NM_001924	8.04678	growth arrest and DNA-damage-inducible, alpha
NM_203433	8.04566	proteasome (prosome, macropain) assembly chaperone 1
NM_004499	8.04047	heterogeneous nuclear ribonucleoprotein A/B
NM_002641	8.02923	phosphatidylinositol glycan anchor biosynthesis, class A
NM_178428	7.92809	late cornified envelope 2A
NM_014145	7.90531	hypothetical LOC642975; chromosome 20 open reading frame 30
NM_004168	7.89978	succinate dehydrogenase complex, subunit A, flavoprotein (Fp)
NM_001144759	7.88666	pleckstrin homology-like domain, family B, member 1
NM_001013031	7.8113	sortilin-related VPS10 domain containing receptor 1
NM_003680	7.79643	tyrosyl-tRNA synthetase
NM_032536	7.79443	netrin G2
NM_019009	7.78759	toll interacting protein
NM_053275	7.78555	ribosomal protein, large, P0 pseudogene 2; ribosomal protein, large, P0 pseudogene 3; ribosomal protein, large, P0 pseudogene 6; ribosomal protein, large, P0
NM_003213	7.77827	TEA domain family member 4
NM_000598	7.75285	insulin-like growth factor binding protein 3
NM_002952	7.72741	ribosomal protein S2 pseudogene 8; ribosomal protein S2 pseudogene 11; ribosomal protein S2 pseudogene 5; ribosomal protein S2 pseudogene 12; ribosomal protein S2 pseudogene 51; ribosomal protein S2 pseudogene 17; ribosomal protein S2 pseudogene 55; ribosomal protein S2 pseudogene 20; ribosomal protein S2
NM_001001664	7.72244	speckle-type POZ protein-like
NM_001031	7.71573	ribosomal protein S28 pseudogene 6; ribosomal protein S28 pseudogene 9; ribosomal protein S28
NM_002982	7.68098	chemokine (C-C motif) ligand 2
NM_007158	7.67737	cold shock domain containing E1, RNA-binding
NM_005902	7.66786	SMAD family member 3
NM_144508	7.65559	cancer susceptibility candidate 5
NM_001042439	7.64991	chromosome 20 open reading frame 71
NM_006136	7.64481	capping protein (actin filament) muscle Z-line, alpha 2
NM_001135597	7.64306	coiled-coil domain containing 88A
XM_001129425	7.64185	gamma-glutamyltransferase light chain 3; gamma-glutamyltransferase 4 pseudogene; gamma-glutamyltransferase 2; gamma-glutamyltransferase 1; gamma-glutamyltransferase light chain 5 pseudogene
NM_022373	7.64133	HERPUD family member 2
NM_007355	7.63633	heat shock protein 90kDa alpha (cytosolic), class B member 1
NM_002792	7.62838	proteasome (prosome, macropain) subunit, alpha type, 7
NM_004373	7.60517	cytochrome c oxidase subunit VIa polypeptide 1
NM_001145134	7.60057	choline kinase beta; carnitine palmitoyltransferase 1B (muscle)
NM_013227	7.59138	aggrecan
NM_006101	7.58122	NDC80 homolog, kinetochore complex component (S. cerevisiae)
NM_080860	7.56859	radial spoke head 1 homolog (Chlamydomonas)
NM_015004	7.49833	exosome component 7
NM_001102450	7.49476	regulator of G-protein signaling 8
NM_004969	7.4918	insulin-degrading enzyme
NM_007085	7.49148	follistatin-like 1
NM_001554	7.47095	cysteine-rich, angiogenic inducer, 61
NM_004497	7.45133	forkhead box A3
NM_001130144	7.45	latent transforming growth factor beta binding protein 3
NM_021013	7.43431	keratin 34
NM_015216	7.41951	histidine acid phosphatase domain containing 1
NM_015873	7.40455	villin-like
NM_016647	7.39565	chromosome 8 open reading frame 55
NM_032866	7.39364	cingulin-like 1
NM_152350	7.39276	chromosome 17 open reading frame 45
NM_001169154	7.36435	chromosome X open reading frame 41
NM_152854	7.35113	CD40 molecule, TNF receptor superfamily member 5
NM_025130	7.34371	hexokinase domain containing 1
NM_020786	7.34145	pyruvate dehyrogenase phosphatase catalytic subunit 2
NM_012204	7.32013	general transcription factor IIIC, polypeptide 4, 90kDa
NM_001143676	7.31438	serum/glucocorticoid regulated kinase 1
NM_021009	7.30691	ubiquitin C
NM_002074	7.29078	guanine nucleotide binding protein (G protein), beta polypeptide 1
NM_003728	7.28617	unc-5 homolog C (C. elegans)
NM_207581	7.28204	dual oxidase maturation factor 2
NM_004148	7.27249	ninjurin 1
NM_003108	7.26738	SRY (sex determining region Y)-box 11
NM_000492	7.26679	cystic fibrosis transmembrane conductance regulator (ATP-binding cassette sub-family C, member 7)
NM_016307	7.24285	paired related homeobox 2
NM_152450	7.23139	family with sequence similarity 81, member A
NM_001142269	7.21293	gamma-glutamyl carboxylase
NM_024921	7.20457	premature ovarian failure, 1B
NM_006141	7.19931	dynein, cytoplasmic 1, light intermediate chain 2
NM_153234	7.18689	Lix1 homolog (chicken)
NM_001042758	7.181	SLIT-ROBO Rho GTPase activating protein 2
NM_001042465	7.16809	prosaposin
NM_015051	7.15846	endoplasmic reticulum protein 44
NM_022170	7.11556	eukaryotic translation initiation factor 4H
NM_001037144	7.10944	centrobin, centrosomal BRCA2 interacting protein
NM_005561	7.10385	lysosomal-associated membrane protein 1
NM_033020	7.10266	tripartite motif-containing 33
NM_001710	7.10003	complement factor B
NM_001083617	7.06344	RB1-inducible coiled-coil 1
NM_139047	7.0603	mitogen-activated protein kinase 8
NM_002414	7.05646	CD99 molecule
NM_013299	7.05368	SAC3 domain containing 1
NM_144703	7.03729	LSM14B, SCD6 homolog B (S. cerevisiae)
NM_003676	7.02335	degenerative spermatocyte homolog 1, lipid desaturase (Drosophila)
NM_003246	7.02084	thrombospondin 1
NM_001039884	7.01707	zinc finger protein 826
NM_007285	7.00091	GABA(A) receptor-associated protein-like 2
NM_032420	6.99431	protocadherin 1
NM_006013	6.99321	ribosomal protein L10; ribosomal protein L10 pseudogene 15; ribosomal protein L10 pseudogene 6; ribosomal protein L10 pseudogene 16; ribosomal protein L10 pseudogene 9
NM_019013	6.93661	family with sequence similarity 64, member A
NM_016075	6.93572	vacuolar protein sorting 36 homolog (S. cerevisiae)
NM_000397	6.92743	cytochrome b-245, beta polypeptide
NM_002991	6.90456	chemokine (C-C motif) ligand 24
NM_002738	6.8678	protein kinase C, beta
NM_199461	6.86727	nanos homolog 1 (Drosophila)
NM_015926	6.8662	testis expressed 264
NM_017549	6.86224	ependymin related protein 1 (zebrafish)
NM_015658	6.85464	nucleolar complex associated 2 homolog (S. cerevisiae)
NM_003568	6.84563	annexin A9
NM_138408	6.8348	general transcription factor IIIC, polypeptide 6, alpha 35kDa
NM_006052	6.82998	Down syndrome critical region gene 3
NM_148954	6.82976	proteasome (prosome, macropain) subunit, beta type, 9 (large multifunctional peptidase 2)
NM_173081	6.82869	armadillo repeat containing 3
NM_007079	6.8258	protein tyrosine phosphatase type IVA, member 3
NM_001001503	6.82538	NADH dehydrogenase (ubiquinone) flavoprotein 3, 10kDa
NM_005957	6.82216	5,10-methylenetetrahydrofolate reductase (NADPH)
NM_020385	6.82135	REX4, RNA exonuclease 4 homolog (S. cerevisiae)
NM_002635	6.82128	solute carrier family 25 (mitochondrial carrier; phosphate carrier), member 3
NM_022774	6.81914	defects in morphology 1 homolog (S. cerevisiae)
NM_001007074	6.81581	small nucleolar RNA, H/ACA box 7A; small nucleolar RNA, H/ACA box 7B; ribosomal protein L32
NM_022459	6.79621	exportin 4
NM_199243	6.78545	G protein-coupled receptor 150
NM_000455	6.7792	serine/threonine kinase 11
NM_018683	6.74032	ring finger protein 114
NM_181738	6.73031	peroxiredoxin 2
NM_020977	6.7135	ankyrin 2, neuronal
NM_018324	6.70353	oleoyl-ACP hydrolase
NM_002539	6.70105	ornithine decarboxylase 1
NM_032983	6.69187	caspase 2, apoptosis-related cysteine peptidase
NM_183004	6.68994	eukaryotic translation initiation factor 5
NM_152546	6.6853	serum response factor binding protein 1
NM_014047	6.68283	chromosome 19 open reading frame 53
NM_003861	6.68229	WD repeat domain 22
NM_144676	6.65878	transmembrane emp24 protein transport domain containing 6
NM_020360	6.65745	phospholipid scramblase 3
NM_001813	6.63377	centromere protein E, 312kDa
NM_152587	6.62706	chromosome 11 open reading frame 65
NM_001042682	6.62259	arginine-glutamic acid dipeptide (RE) repeats
NM_001001410	6.61279	chromosome 16 open reading frame 42
NM_012245	6.59923	SNW domain containing 1
NM_203506	6.58775	growth factor receptor-bound protein 2
NM_139280	6.57671	ORM1-like 3 (S. cerevisiae)
NM_003026	6.53206	SH3-domain GRB2-like 2
NM_000422	6.5262	keratin 17; keratin 17 pseudogene 3
NM_016504	6.52617	mitochondrial ribosomal protein L27
NM_002627	6.52134	phosphofructokinase, platelet
NM_178014	6.51479	tubulin, beta; similar to tubulin, beta 5; tubulin, beta pseudogene 2; tubulin, beta pseudogene 1
NM_181453	6.48381	GRIP and coiled-coil domain containing 2
NM_018087	6.48283	transmembrane protein 48
NM_014028	6.46169	osteopetrosis associated transmembrane protein 1
NM_000190	6.45866	hydroxymethylbilane synthase
NM_004723	6.4472	Rho/Rac guanine nucleotide exchange factor (GEF) 2
NM_004343	6.44669	calreticulin
NM_002299	6.4276	lactase
NM_015374	6.42726	unc-84 homolog B (C. elegans)
NM_016128	6.4243	coatomer protein complex, subunit gamma
NM_020415	6.40653	resistin
NM_133645	6.40633	mitochondrial translation optimization 1 homolog (S. cerevisiae)
NM_001017405	6.40108	macrophage erythroblast attacher
NM_001466	6.39293	frizzled homolog 2 (Drosophila)
NM_003559	6.38941	phosphatidylinositol-5-phosphate 4-kinase, type II, beta
NM_182505	6.38755	chromosome 9 open reading frame 85
NM_001101672	6.37052	zinc finger protein 219
NM_014255	6.35095	canopy 2 homolog (zebrafish)
NM_006443	6.34607	chromosome 6 open reading frame 108
NM_006884	6.33055	short stature homeobox 2
NM_006442	6.32958	DR1-associated protein 1 (negative cofactor 2 alpha)
NM_207355	6.31724	POTE ankyrin domain family, member D; POTE ankyrin domain family, member C; POTE ankyrin domain family, member B
NM_022777	6.29745	RAB, member RAS oncogene family-like 5
NM_001018075	6.28418	nuclear receptor subfamily 3, group C, member 1 (glucocorticoid receptor)
NM_001080379	6.26911	PARK2 co-regulated
NM_006156	6.26751	neural precursor cell expressed, developmentally down-regulated 8; similar to neural precursor cell expressed, developmentally down-regulated gene 8
NM_003070	6.26447	SWI/SNF related, matrix associated, actin dependent regulator of chromatin, subfamily a, member 2
NM_001077527	6.26357	jerky homolog (mouse)
NM_001001683	6.25307	mediator complex subunit 11
NM_001953	6.25074	thymidine phosphorylase
NM_025134	6.2447	chromodomain helicase DNA binding protein 9
NM_153610	6.23913	cardiomyopathy associated 5
NM_025241	6.22522	UBX domain protein 6
NM_003484	6.22288	high mobility group AT-hook 2
NM_006556	6.20198	phosphomevalonate kinase
NM_001084	6.19679	procollagen-lysine, 2-oxoglutarate 5-dioxygenase 3
XM_002342745	6.19315	speedy homolog E6 (Xenopus laevis); similar to speedy homolog A; speedy homolog E5 (Xenopus laevis); WBSCR19-like protein 8-like; speedy homolog E1 (Xenopus laevis)
NM_005928	6.16891	milk fat globule-EGF factor 8 protein
NM_145251	6.15215	serine/threonine/tyrosine interacting protein
NM_033185	6.14523	keratin associated protein 3-3
NM_020441	6.14206	coronin, actin binding protein, 1B
NM_022896	6.13847	lipin 3
NM_000741	6.12892	cholinergic receptor, muscarinic 4
NM_000454	6.12347	superoxide dismutase 1, soluble
NM_173657	6.1208	chromosome 3 open reading frame 33
NM_006370	6.11513	vesicle transport through interaction with t-SNAREs homolog 1B (yeast)
NM_052929	6.1122	forkhead-associated (FHA) phosphopeptide binding domain 1
NM_016543	6.10859	sialic acid binding Ig-like lectin 7
NM_033184	6.10752	keratin associated protein 2-1; keratin associated protein 2-4; keratin associated protein 2-3; similar to keratin associated protein 2-4; keratin associated protein 2-2
NM_018410	6.10724	Holliday junction recognition protein
NM_175862	6.1015	CD86 molecule
NM_153443	6.0985	killer cell immunoglobulin-like receptor, three domains, long cytoplasmic tail, 3
NM_001042698	6.09524	zinc finger, SWIM-type containing 7
NM_032772	6.09119	zinc finger protein 503
NM_001171134	6.08718	family with sequence similarity 3, member A
NM_002592	6.08527	proliferating cell nuclear antigen
NM_014779	6.07696	TSC22 domain family, member 2
NM_016260	6.06662	IKAROS family zinc finger 2 (Helios)
NM_019018	6.0664	family with sequence similarity 105, member A
NM_016655	6.05675	GA binding protein transcription factor, beta subunit 1
NM_002546	6.05601	tumor necrosis factor receptor superfamily, member 11b
NM_003900	6.04519	sequestosome 1
NM_016353	6.03484	zinc finger, DHHC-type containing 2
NM_030578	6.02772	B9 protein domain 2
NM_001770	6.02674	CD19 molecule
XM_001725324	6.01877	small nuclear ribonucleoprotein D1 polypeptide 16kDa; hypothetical protein LOC100129492
NM_004699	6.00386	family with sequence similarity 50, member A
NM_000932	6.00325	phospholipase C, beta 3 (phosphatidylinositol-specific)
NM_023009	6.00219	MARCKS-like 1
NM_014017	5.99826	roadblock domain containing 3
NM_194326	5.98892	ribosomal protein S19 binding protein 1
NM_001348	5.98193	death-associated protein kinase 3
NM_001167947	5.98135	translocase of inner mitochondrial membrane 17 homolog B (yeast)
NM_005912	5.97473	melanocortin 4 receptor
NM_001142624	5.97469	RAB34, member RAS oncogene family
NM_015259	5.97096	inducible T-cell co-stimulator ligand
NM_174933	5.96415	phytanoyl-CoA dioxygenase domain containing 1
NM_001145346	5.96171	RNA binding motif protein, X-linked-like 3
NM_015255	5.95801	ubiquitin protein ligase E3 component n-recognin 2
NM_002227	5.95202	Janus kinase 1
NM_004878	5.94146	prostaglandin E synthase
NM_032149	5.93156	chromosome 4 open reading frame 17
NM_001031732	5.92514	YTH domain containing 1
NM_002668	5.91661	proteolipid protein 2 (colonic epithelium-enriched)
NM_203459	5.90726	calmodulin regulated spectrin-associated protein 1-like 1
NM_006356	5.90608	ATP synthase, H+ transporting, mitochondrial F0 complex, subunit d
NM_139323	5.90468	tyrosine 3-monooxygenase/tryptophan 5-monooxygenase activation protein, beta polypeptide
NM_138425	5.90349	chromosome 12 open reading frame 57
NM_033251	5.89733	ribosomal protein L13 pseudogene 12; ribosomal protein L13
NM_205768	5.89649	zinc finger protein 238
NM_015078	5.88754	MCF.2 cell line derived transforming sequence-like 2
NM_002908	5.88541	v-rel reticuloendotheliosis viral oncogene homolog (avian)
NM_005733	5.86409	kinesin family member 20A
NM_012272	5.8584	PRP40 pre-mRNA processing factor 40 homolog B (S. cerevisiae)
NM_031287	5.85536	splicing factor 3b, subunit 5, 10kDa
NM_001172085	5.8537	TATA box binding protein
NM_025194	5.85109	inositol 1,4,5-trisphosphate 3-kinase C
NM_033046	5.8482	rhotekin
NM_004694	5.84246	solute carrier family 16, member 6 (monocarboxylic acid transporter 7); similar to solute carrier family 16, member 6
NM_006373	5.83387	vesicle amine transport protein 1 homolog (T. californica)
NM_002708	5.81749	protein phosphatase 1, catalytic subunit, alpha isoform
NM_000242	5.81506	mannose-binding lectin (protein C) 2, soluble (opsonic defect)
NM_198179	5.80069	pyroglutamylated RFamide peptide receptor
NM_014914	5.78346	ArfGAP with GTPase domain, ankyrin repeat and PH domain 1
XM_930111	5.77647	H3 histone, family 3B (H3.3B); H3 histone, family 3A pseudogene; H3 histone, family 3A; similar to H3 histone, family 3B; similar to histone H3.3B
NM_024760	5.76499	transducin-like enhancer of split 6 (E(sp1) homolog, Drosophila)
NM_000044	5.7612	androgen receptor
NM_016828	5.73049	8-oxoguanine DNA glycosylase
XM_001725691	5.71759	RVLA1944
NM_018955	5.71639	ubiquitin B
NM_000329	5.7095	retinal pigment epithelium-specific protein 65kDa
NM_018071	5.70504	hypothetical protein FLJ10357
NM_000616	5.69324	CD4 molecule
NM_001837	5.68922	chemokine (C-C motif) receptor 3
NM_024575	5.68253	tumor necrosis factor, alpha-induced protein 8-like 2
NM_017918	5.6449	coiled-coil domain containing 109B
NM_014050	5.64473	mitochondrial ribosomal protein L42
NM_001386	5.64414	dihydropyrimidinase-like 2
NM_133369	5.64407	unc-5 homolog A (C. elegans)
NM_001171661	5.63571	cytochrome b5 reductase 3
NM_153840	5.6305	G protein-coupled receptor 110
NM_198582	5.62483	kelch-like 30 (Drosophila)
NM_002532	5.62243	nucleoporin 88kDa
NM_005371	5.61019	methyltransferase like 1
NM_001780	5.58698	CD63 molecule
NM_148910	5.57795	toll-interleukin 1 receptor (TIR) domain containing adaptor protein
NM_004786	5.57707	thioredoxin-like 1
NM_001123066	5.5718	microtubule-associated protein tau
NM_018489	5.56338	ash1 (absent, small, or homeotic)-like (Drosophila)
NM_005739	5.55652	RAS guanyl releasing protein 1 (calcium and DAG-regulated)
NM_032437	5.53361	EF-hand calcium binding domain 7
NM_000895	5.53187	leukotriene A4 hydrolase
NM_015332	5.51777	NudC domain containing 3
NM_005879	5.50736	TRAF interacting protein
NM_001145671	5.50214	sorbin and SH3 domain containing 2
NM_024773	5.49997	jumonji domain containing 5
NM_030648	5.49725	SET domain containing (lysine methyltransferase) 7
NM_006232	5.49231	polymerase (RNA) II (DNA directed) polypeptide H
NM_000427	5.4837	loricrin
NM_145727	5.47994	lipoprotein, Lp(a)-like 2
NM_153274	5.47917	bestrophin 4
XM_001131419	5.47687	sidekick homolog 1, cell adhesion molecule (chicken); hypothetical LOC730351
NM_004048	5.46538	beta-2-microglobulin
NM_014014	5.46371	similar to U5 snRNP-specific protein, 200 kDa; small nuclear ribonucleoprotein 200kDa (U5)
NM_015271	5.45913	tripartite motif-containing 2
NM_003769	5.44981	splicing factor, arginine/serine-rich 9
NM_175922	5.44893	proline rich 18
NM_007211	5.43261	Ras association (RalGDS/AF-6) domain family (N-terminal) member 8
NM_153208	5.41762	IQ motif containing K
NM_001011880	5.4063	C-type lectin domain family 18, member B
NM_002419	5.40472	mitogen-activated protein kinase kinase kinase 11
NM_013986	5.39695	similar to Ewing sarcoma breakpoint region 1; Ewing sarcoma breakpoint region 1
NM_004298	5.39574	nucleoporin 155kDa
NM_000358	5.38735	transforming growth factor, beta-induced, 68kDa
NM_001042417	5.37834	RUN and FYVE domain containing 2
NM_003707	5.37583	RuvB-like 1 (E. coli)
NM_000065	5.36985	complement component 6
NM_016200	5.35934	LSM8 homolog, U6 small nuclear RNA associated (S. cerevisiae)
NM_178040	5.35575	ELKS/RAB6-interacting/CAST family member 1
NM_021104	5.34683	ribosomal protein L41
XM_001722914	5.34415	hypothetical LOC100129773; ralA binding protein 1
NM_153269	5.30688	chromosome 20 open reading frame 96
NM_001752	5.30546	catalase
NM_005933	5.30403	myeloid/lymphoid or mixed-lineage leukemia (trithorax homolog, Drosophila)
NM_001134492	5.29603	heparan sulfate 2-O-sulfotransferase 1
NM_000996	5.29382	ribosomal protein L35a
NM_001145025	5.28181	ER degradation enhancer, mannosidase alpha-like 2
NM_183058	5.28163	lysozyme-like 2
XM_001721929	5.27249	family with sequence similarity 108, member A4; family with sequence similarity 108, member A5; family with sequence similarity 108, member A1
XM_001721859	5.26957	FGF2-associated protein GAFA1
NM_001135844	5.26548	signal-regulatory protein beta 1
NM_004563	5.25753	phosphoenolpyruvate carboxykinase 2 (mitochondrial)
NM_014679	5.24687	centrosomal protein 57kDa
NM_004651	5.24035	ubiquitin specific peptidase 11
NM_016220	5.23353	zinc finger protein 107
NM_001662	5.21745	ADP-ribosylation factor 5
NM_000984	5.20962	ribosomal protein L23a pseudogene 63; ribosomal protein L23a pseudogene 75; ribosomal protein L23a pseudogene 37; ribosomal protein L23a pseudogene 65; ribosomal protein L23a pseudogene 43; ribosomal protein L23a pseudogene 44; ribosomal protein L23a
NM_024980	5.19681	G protein-coupled receptor 157
NM_053050	5.19632	mitochondrial ribosomal protein L53
NM_001034116	5.18681	eukaryotic translation initiation factor 2B, subunit 4 delta, 67kDa
NM_000317	5.18423	6-pyruvoyltetrahydropterin synthase
NM_033068	5.18003	acid phosphatase, testicular
NM_001135652	5.17925	eukaryotic translation initiation factor 2-alpha kinase 2
NM_152339	5.17323	spermatogenesis associated 2-like
NM_016057	5.16996	coatomer protein complex, subunit zeta 1
NM_006844	5.15029	ilvB (bacterial acetolactate synthase)-like
NM_153818	5.14279	peroxisomal biogenesis factor 10
NM_201397	5.14227	glutathione peroxidase 1
NM_021244	5.13604	Ras-related GTP binding D
NM_002415	5.13247	macrophage migration inhibitory factor (glycosylation-inhibiting factor)
NM_021569	5.11746	glutamate receptor, ionotropic, N-methyl D-aspartate 1
NM_002214	5.10771	integrin, beta 8
NM_022737	5.09644	lipid phosphate phosphatase-related protein type 2
NM_080927	5.09172	discoidin, CUB and LCCL domain containing 2
NM_007313	5.08998	c-abl oncogene 1, receptor tyrosine kinase
NM_001000	5.08949	ribosomal protein L39 pseudogene 10; ribosomal protein L39 pseudogene 20; ribosomal protein L39 pseudogene 27; ribosomal protein L39; ribosomal protein L39 pseudogene 13; ribosomal protein L39 pseudogene 32
NM_001037637	5.07701	basic transcription factor 3; basic transcription factor 3, like 1 pseudogene
XM_001726041	5.07193	similar to hCG1643669
NM_001161427	5.06642	zinc finger protein 610
NM_181426	5.06485	coiled-coil domain containing 39
NM_031904	5.03741	FERM domain containing 8
NM_005643	5.03075	TAF11 RNA polymerase II, TATA box binding protein (TBP)-associated factor, 28kDa
NM_001111019	5.0297	neuron navigator 2
XM_001719372	5.02675	RFVG5814
XM_001718591	5.01963	hypothetical LOC728903; hypothetical locus MGC21881
NM_016284	5.00631	CCR4-NOT transcription complex, subunit 1
NM_007222	5.00272	zinc fingers and homeoboxes 1
NM_024077	4.99891	SECIS binding protein 2
NM_175902	4.98945	chromosome 17 open reading frame 101
NM_014601	4.97959	EH-domain containing 2
NM_015846	4.97696	methyl-CpG binding domain protein 1
NM_007113	4.97578	trichohyalin
NM_015269	4.97253	zinc finger, CCHC domain containing 11
NM_032782	4.96801	hepatitis A virus cellular receptor 2
NM_006392	4.96334	NOP56 ribonucleoprotein homolog (yeast)
NM_001015	4.95993	ribosomal protein S11 pseudogene 5; ribosomal protein S11
NM_201446	4.95381	EGF-like-domain, multiple 7
NM_007282	4.95262	ring finger protein 13
NM_005432	4.94994	X-ray repair complementing defective repair in Chinese hamster cells 3
NM_001876	4.94537	carnitine palmitoyltransferase 1A (liver)
NM_014419	4.9403	dickkopf-like 1 (soggy)
NM_000519	4.93979	hemoglobin, delta
NM_001126133	4.93587	troponin T type 1 (skeletal, slow)
NM_006826	4.92999	tyrosine 3-monooxygenase/tryptophan 5-monooxygenase activation protein, theta polypeptide
NM_001128127	4.91406	glycerol kinase 3 pseudogene; glycerol kinase
NM_033397	4.91156	inositol 1,4,5-triphosphate receptor interacting protein
NM_003121	4.90789	Spi-B transcription factor (Spi-1/PU.1 related)
NM_020809	4.90271	Rho GTPase activating protein 20
NM_199169	4.90103	prostate transmembrane protein, androgen induced 1
NM_025077	4.90058	target of EGR1, member 1 (nuclear)
NM_176791	4.89713	gametocyte specific factor 1-like
NM_000438	4.89366	paired box 3
NM_014004	4.86414	protocadherin gamma subfamily A, 8
NM_001003665	4.86273	chromosome 1 open reading frame 95
NM_174970	4.85827	ST3 beta-galactoside alpha-2,3-sialyltransferase 3
NM_181558	4.85533	replication factor C (activator 1) 3, 38kDa
NM_001166018	4.85348	POU class 6 homeobox 2
NM_181554	4.85159	CKLF-like MARVEL transmembrane domain containing 3
NM_024958	4.84636	neurensin 2
NM_017622	4.83553	chromosome 17 open reading frame 59
NM_148920	4.82673	phosphatidylinositol glycan anchor biosynthesis, class Q
NM_153270	4.82006	kelch-like 34 (Drosophila)
NM_002049	4.81978	GATA binding protein 1 (globin transcription factor 1)
NM_005736	4.81258	ARP1 actin-related protein 1 homolog A, centractin alpha (yeast)
NM_030770	4.80925	transmembrane protease, serine 5
NM_006186	4.80717	nuclear receptor subfamily 4, group A, member 2
NM_018154	4.78683	ASF1 anti-silencing function 1 homolog B (S. cerevisiae)
NM_006160	4.77955	neurogenic differentiation 2
NM_001130060	4.77712	activating transcription factor 7
NM_001042368	4.77411	ral guanine nucleotide dissociation stimulator
NM_152417	4.77314	transmembrane protein 68
NM_022495	4.76931	chromosome 14 open reading frame 135
NM_020871	4.76741	leucine-rich repeats and calponin homology (CH) domain containing 2
NM_006478	4.76089	growth arrest-specific 2 like 1
NM_022496	4.75916	ARP6 actin-related protein 6 homolog (yeast)
XM_001718435	4.75155	ribosomal protein L3; similar to 60S ribosomal protein L3 (L4)
NM_001848	4.74997	collagen, type VI, alpha 1
NM_002475	4.74022	myosin, light chain 6B, alkali, smooth muscle and non-muscle
NM_015912	4.73915	family with sequence similarity 135, member B
XM_002343644	4.73824	V-set and transmembrane domain containing 2B
NM_005167	4.73661	protein phosphatase 1J (PP2C domain containing)
NM_015510	4.72354	dehydrogenase/reductase (SDR family) member 7B
NM_006660	4.72308	ClpX caseinolytic peptidase X homolog (E. coli)
NM_138813	4.71626	ATPase, class I, type 8B, member 3
NM_080863	4.71528	ankyrin repeat and SOCS box-containing 16
NM_004045	4.70464	ATX1 antioxidant protein 1 homolog (yeast)
NM_002265	4.70413	karyopherin (importin) beta 1
NM_007273	4.70202	prohibitin 2
NM_005837	4.69741	processing of precursor 7, ribonuclease P/MRP subunit (S. cerevisiae)
NM_005737	4.69706	ADP-ribosylation factor-like 4C
NM_017727	4.69216	transmembrane protein 214
NM_004282	4.66982	BCL2-associated athanogene 2
NM_002350	4.66157	v-yes-1 Yamaguchi sarcoma viral related oncogene homolog
NM_001664	4.66097	ras homolog gene family, member A
NM_001037165	4.65635	forkhead box K1
NM_012152	4.65386	lysophosphatidic acid receptor 3
XM_001132642	4.64263	similar to eukaryotic translation initiation factor 1; eukaryotic translation initiation factor 1
NM_006512	4.64157	serum amyloid A4, constitutive
NM_031924	4.64105	radial spoke 3 homolog (Chlamydomonas)
NM_003747	4.63831	tankyrase, TRF1-interacting ankyrin-related ADP-ribose polymerase
NM_014864	4.6373	family with sequence similarity 20, member B
NM_032862	4.63597	tigger transposable element derived 5
NM_139013	4.62672	mitogen-activated protein kinase 14
NM_032326	4.60704	transmembrane protein 175
NM_152298	4.60649	nuclear autoantigenic sperm protein (histone-binding)
NM_001046	4.60251	solute carrier family 12 (sodium/potassium/chloride transporters), member 2
NM_001753	4.59133	caveolin 1, caveolae protein, 22kDa
NM_003774	4.5708	UDP-N-acetyl-alpha-D-galactosamine:polypeptide N-acetylgalactosaminyltransferase 4 (GalNAc-T4)
NM_004741	4.56723	nucleolar and coiled-body phosphoprotein 1
NM_014513	4.56453	killer cell immunoglobulin-like receptor, two domains, short cytoplasmic tail, 1; killer cell immunoglobulin-like receptor, two domains, short cytoplasmic tail, 3; killer cell immunoglobulin-like receptor, two domains, short cytoplasmic tail, 5
NM_000660	4.56374	transforming growth factor, beta 1
NM_015103	4.54946	plexin D1
NM_013941	4.53473	olfactory receptor, family 10, subfamily C, member 1
NM_005367	4.53049	melanoma antigen family A, 12
NM_003258	4.51154	thymidine kinase 1, soluble
NM_018100	4.49641	EF-hand domain (C-terminal) containing 1
NM_198793	4.49603	CD47 molecule
NM_018116	4.47334	misato homolog 1 (Drosophila)
NM_015033	4.46773	formin binding protein 1
NM_198794	4.46655	mitogen-activated protein kinase kinase kinase kinase 5
NM_018999	4.46058	KIAA1128
NM_001130040	4.45749	SHC (Src homology 2 domain containing) transforming protein 1
NM_144691	4.45392	calpain 12
NM_203327	4.45355	solute carrier family 23 (nucleobase transporters), member 2
NM_002119	4.45089	major histocompatibility complex, class II, DO alpha
NM_175744	4.44391	ras homolog gene family, member C
NM_004508	4.44042	isopentenyl-diphosphate delta isomerase 1
NM_014142	4.43843	nudix (nucleoside diphosphate linked moiety X)-type motif 5
NM_018706	4.43582	dehydrogenase E1 and transketolase domain containing 1
NM_133343	4.43084	RAD17 homolog (S. pombe)
NM_201380	4.41758	similar to Plectin 1 (PLTN) (PCN) (Hemidesmosomal protein 1) (HD1); plectin 1, intermediate filament binding protein 500kDa
NM_006383	4.40719	calcium and integrin binding family member 2
NM_004801	4.40466	neurexin 1
NM_198319	4.40252	protein arginine methyltransferase 1
NM_017824	4.39539	membrane-associated ring finger (C3HC4) 5
NM_153809	4.39176	TAF1 RNA polymerase II, TATA box binding protein (TBP)-associated factor, 210kDa-like
NM_199292	4.37572	tyrosine hydroxylase
NM_024316	4.37261	leukocyte receptor cluster (LRC) member 1
NM_006499	4.36885	lectin, galactoside-binding, soluble, 8
NM_005153	4.36343	ubiquitin specific peptidase 10
NM_005008	4.36135	NHP2 non-histone chromosome protein 2-like 1 (S. cerevisiae)
NM_000056	4.35418	branched chain keto acid dehydrogenase E1, beta polypeptide
NM_001025580	4.35338	Alport syndrome, mental retardation, midface hypoplasia and elliptocytosis chromosomal region gene 1
NM_175735	4.35215	lysozyme G-like 2
NM_023935	4.35111	DDRGK domain containing 1
NM_133494	4.34313	NIMA (never in mitosis gene a)-related kinase 7
NM_000518	4.3407	hemoglobin, beta
NM_007159	4.31403	sarcolemma associated protein
NM_001080395	4.30843	apoptosis-associated tyrosine kinase
NM_016299	4.30638	heat shock 70kDa protein 14
NM_002468	4.30629	myeloid differentiation primary response gene (88)
NM_080423	4.30544	protein tyrosine phosphatase, non-receptor type 2
NM_003227	4.30459	transferrin receptor 2
NM_030938	4.29074	transmembrane protein 49
NM_001163991	4.2881	family with sequence similarity 170, member A
NM_139026	4.28682	ADAM metallopeptidase with thrombospondin type 1 motif, 13
NM_000270	4.2805	nucleoside phosphorylase
NM_198047	4.27252	3-hydroxyisobutyryl-Coenzyme A hydrolase
NM_001080138	4.2705	cancer/testis antigen family 47, member A1; cancer/testis antigen family 47, member A2; cancer/testis antigen family 47, member A3; cancer/testis antigen family 47, member A11; cancer/testis antigen family 47, member A4; cancer/testis antigen family 47, member A10; cancer/testis antigen family 47, member A5; cancer/testis antigen family 47, member A6; cancer/testis antigen family 47, member A8; c…
NM_003633	4.26838	ectodermal-neural cortex (with BTB-like domain)
NM_001031727	4.26677	methylthioribose-1-phosphate isomerase homolog (S. cerevisiae)
NM_001128227	4.26361	glucosamine (UDP-N-acetyl)-2-epimerase/N-acetylmannosamine kinase
NM_004947	4.25994	dedicator of cytokinesis 3
NM_001080402	4.25485	coiled-coil domain containing 61
NM_001845	4.25306	collagen, type IV, alpha 1
NM_001167890	4.25104	EGF-like-domain, multiple 6
NM_018842	4.25024	BAI1-associated protein 2-like 1
NM_182925	4.24963	fms-related tyrosine kinase 4
NM_000092	4.24478	collagen, type IV, alpha 4
NM_000969	4.2406	ribosomal protein L5 pseudogene 34; ribosomal protein L5 pseudogene 1; ribosomal protein L5
NM_181443	4.23881	BTB (POZ) domain containing 3
NM_002247	4.23243	potassium large conductance calcium-activated channel, subfamily M, alpha member 1
NM_024953	4.22396	chromosome 12 open reading frame 30
NM_030660	4.21704	ataxin 3
XM_001722013	4.21161	hypothetical protein LOC100129884
NM_003080	4.20434	sphingomyelin phosphodiesterase 2, neutral membrane (neutral sphingomyelinase)
NM_020327	4.20258	activin A receptor, type IB
XM_001720057	4.19558	similar to hkir2.2x; similar to inward rectifying K+ channel negative regulator Kir2.2v; potassium inwardly-rectifying channel, subfamily J, member 12
NM_013245	4.19533	vacuolar protein sorting 4 homolog A (S. cerevisiae)
NM_002824	4.19519	parathymosin
NM_015914	4.19394	thioredoxin domain containing 11
NM_001029863	4.1936	chromosome 6 open reading frame 120
NM_175866	4.17708	U2AF homology motif (UHM) kinase 1
NM_145052	4.17343	uracil phosphoribosyltransferase (FUR1) homolog (S. cerevisiae)
NM_022750	4.1731	poly (ADP-ribose) polymerase family, member 12
NM_032704	4.17165	tubulin, alpha 1c
NM_002634	4.17041	prohibitin
NM_006824	4.15938	EBNA1 binding protein 2
NM_002799	4.15227	proteasome (prosome, macropain) subunit, beta type, 7
NM_005469	4.15115	acyl-CoA thioesterase 8
NM_003520	4.13784	histone cluster 1, H2bn
NM_001126060	4.13317	nitric oxide synthase 1 (neuronal) adaptor protein
NM_031215	4.12178	Cdk5 and Abl enzyme substrate 2
NM_004012	4.11971	dystrophin
NM_012408	4.11062	zinc finger, MYND-type containing 8
NM_001098525	4.10725	cytoskeleton associated protein 2
NM_000762	4.0986	cytochrome P450, family 2, subfamily A, polypeptide 6
NM_022048	4.09762	casein kinase 1, gamma 1
NM_001145031	4.09641	plasminogen activator, urokinase
NM_173469	4.09546	ubiquitin-conjugating enzyme E2Q family member 2
NM_005929	4.08361	antigen p97 (melanoma associated) identified by monoclonal antibodies 133.2 and 96.5
NM_018088	4.08151	family with sequence similarity 90, member A1
NM_024591	4.08036	chromatin modifying protein 6
NM_005026	4.07381	phosphoinositide-3-kinase, catalytic, delta polypeptide
NM_203329	4.07009	CD59 molecule, complement regulatory protein
NM_080796	4.05858	death inducer-obliterator 1
NM_015044	4.05323	golgi associated, gamma adaptin ear containing, ARF binding protein 2
NM_139056	4.0525	ADAM metallopeptidase with thrombospondin type 1 motif, 16
NM_004348	4.05153	runt-related transcription factor 2
NM_012415	4.04679	RAD54 homolog B (S. cerevisiae)
NM_004452	4.04679	estrogen-related receptor beta
NM_152573	4.03874	RAS and EF-hand domain containing
NM_012249	4.02822	ras homolog gene family, member Q; similar to small GTP binding protein TC10
NM_007371	4.02355	bromodomain containing 3
NM_174962	4.02341	synovial sarcoma, X breakpoint 9
NM_006493	4.02179	ceroid-lipofuscinosis, neuronal 5
NM_015472	4.01777	WW domain containing transcription regulator 1
NM_052867	4.01349	sodium leak channel, non-selective
NM_018660	4.00753	zinc finger protein 395
NM_001416	3.99888	similar to eukaryotic translation initiation factor 4A; small nucleolar RNA, H/ACA box 67; eukaryotic translation initiation factor 4A, isoform 1
NM_001101372	3.9982	IgLON family member 5
NM_017883	3.99643	WD repeat domain 13
NM_173547	3.99641	tripartite motif-containing 65
NM_006959	3.98603	zinc finger protein 17
NM_001018053	3.97793	6-phosphofructo-2-kinase/fructose-2,6-biphosphatase 2
NM_001099733	3.97644	adenylate cyclase activating polypeptide 1 (pituitary)
NM_007264	3.96117	G protein-coupled receptor 182
NM_017849	3.9609	transmembrane protein 127
NM_006181	3.9581	netrin 3
NM_001039547	3.95672	glycerol kinase 5 (putative)
NM_005486	3.95568	target of myb1 (chicken)-like 1
NM_014809	3.94689	KIAA0319
NM_017415	3.93558	kelch-like 3 (Drosophila)
NM_016297	3.93437	prenylcysteine oxidase 1
NM_206920	3.93386	MAM domain containing 4
NM_013396	3.9266	ubiquitin specific peptidase 25
NM_144693	3.92422	zinc finger protein 558
NM_015995	3.91543	Kruppel-like factor 13
NM_020126	3.91528	sphingosine kinase 2
NM_007209	3.90725	ribosomal protein L35; ribosomal protein L35 pseudogene 1; ribosomal protein L35 pseudogene 2
NM_019108	3.90693	chromosome 19 open reading frame 61
NM_022492	3.90307	tetratricopeptide repeat domain 31
NM_032813	3.89953	transmembrane and tetratricopeptide repeat containing 4
NM_017943	3.8922	F-box protein 34
NM_014849	3.8879	synaptic vesicle glycoprotein 2A
NM_032975	3.87992	dystrobrevin, alpha
NM_005090	3.87847	JMJD7-PLA2G4B readthrough transcript; phospholipase A2, group IVB (cytosolic); jumonji domain containing 7
NM_024590	3.86914	arylsulfatase family, member J
NM_002575	3.85479	serpin peptidase inhibitor, clade B (ovalbumin), member 2
NM_130807	3.84827	MOB1, Mps One Binder kinase activator-like 2A (yeast)
NM_139312	3.84562	YME1-like 1 (S. cerevisiae)
NM_015667	3.82395	family with sequence similarity 75, member A7
NM_003830	3.82333	sialic acid binding Ig-like lectin 5
NM_017553	3.81938	INO80 homolog (S. cerevisiae)
NM_006756	3.81087	transcription elongation factor A (SII), 1 pseudogene 2; transcription elongation factor A (SII), 1
NM_080658	3.80755	aspartoacylase (aminocyclase) 3
NM_015666	3.80636	GTP binding protein 5 (putative)
NM_013237	3.8042	PRELI domain containing 1; similar to Px19-like protein (25 kDa protein of relevant evolutionary and lymphoid interest) (PRELI)
NM_025069	3.80397	zinc finger protein 703
NM_006311	3.79729	nuclear receptor co-repressor 1
NM_001014444	3.79377	crystallin, mu
NM_032450	3.7892	KIAA1833-like; HEAT repeat containing 7A
NM_174943	3.78738	chromosome 14 open reading frame 178
XM_001716501	3.78314	hypothetical LOC100131938
NM_003127	3.76488	spectrin, alpha, non-erythrocytic 1 (alpha-fodrin)
NM_001200	3.75694	bone morphogenetic protein 2
NM_005359	3.75549	SMAD family member 4
NM_001160109	3.75161	nitric oxide synthase 3 (endothelial cell)
NM_024772	3.75105	zinc finger, MYM-type 1
NM_020470	3.75082	Yip1 interacting factor homolog A (S. cerevisiae)
NM_000199	3.74803	N-sulfoglucosamine sulfohydrolase
NM_032354	3.73741	transmembrane protein 107
NM_006280	3.73351	signal sequence receptor, delta (translocon-associated protein delta)
NM_182612	3.73333	Parkinson disease 7 domain containing 1
NM_017947	3.73051	molybdenum cofactor sulfurase
NM_001731	3.72753	B-cell translocation gene 1, anti-proliferative
NM_005326	3.72123	hydroxyacylglutathione hydrolase
NM_032964	3.71422	chemokine (C-C motif) ligand 14; chemokine (C-C motif) ligand 15
NM_003254	3.69971	TIMP metallopeptidase inhibitor 1
NM_033375	3.69712	myosin IC
NM_021121	3.69202	eukaryotic translation elongation factor 1 beta 2; eukaryotic translation elongation factor 1 beta 2-like
NM_001687	3.68707	ATP synthase, H+ transporting, mitochondrial F1 complex, delta subunit
NM_015232	3.68333	IQ motif and Sec7 domain 3; similar to IQ motif and Sec7 domain-containing protein 3; similar to IQ motif and SEC7 domain-containing protein 3; similar to IQ motif and Sec7 domain 3
NM_007056	3.67627	splicing factor, arginine/serine-rich 16
NM_207122	3.67267	exostoses (multiple) 2
NM_032809	3.67245	family with sequence similarity 73, member B
NM_024327	3.66676	zinc finger protein 576
NM_006406	3.66611	peroxiredoxin 4
NM_001145210	3.65913	hypothetical protein LOC441869
NM_005908	3.64741	mannosidase, beta A, lysosomal
NM_016823	3.64253	v-crk sarcoma virus CT10 oncogene homolog (avian)
NM_001143912	3.64194	family with sequence similarity 76, member A
NM_004358	3.63912	cell division cycle 25 homolog B (S. pombe)
NM_138768	3.63837	myeloma overexpressed (in a subset of t(11;14) positive multiple myelomas)
NM_004448	3.63196	v-erb-b2 erythroblastic leukemia viral oncogene homolog 2, neuro/glioblastoma derived oncogene homolog (avian)
NM_153702	3.63184	ELMO/CED-12 domain containing 2
NM_001145547	3.6255	RNA binding motif protein 17
NM_012274	3.62453	chromosome X open reading frame 27
NM_032174	3.62345	translocase of outer mitochondrial membrane 40 homolog (yeast)-like
NM_007074	3.61895	coronin, actin binding protein, 1A
NM_021134	3.61469	mitochondrial ribosomal protein L23
NM_001136134	3.6033	ribosomal protein L28
NM_001135639	3.60178	cyclic nucleotide gated channel beta 1
NM_145044	3.59241	zinc finger protein 501
NM_001437	3.59162	estrogen receptor 2 (ER beta)
NM_001004727	3.59147	olfactory receptor, family 4, subfamily X, member 2
NM_004519	3.587	potassium voltage-gated channel, KQT-like subfamily, member 3
NM_024099	3.58196	chromosome 11 open reading frame 48
NM_181471	3.57985	replication factor C (activator 1) 2, 40kDa
NM_001130442	3.57981	v-Ha-ras Harvey rat sarcoma viral oncogene homolog
NM_012114	3.57739	caspase 14, apoptosis-related cysteine peptidase
XM_001715022	3.57656	transmembrane protein 210
NM_000579	3.57559	chemokine (C-C motif) receptor 5
NM_001130980	3.57513	dysferlin, limb girdle muscular dystrophy 2B (autosomal recessive)
NM_001122823	3.57127	general transcription factor IIIC, polypeptide 5, 63kDa
NM_153210	3.56616	ubiquitin specific peptidase 43
NM_000204	3.56455	complement factor I
NM_017652	3.56216	zinc finger protein 586
NM_018214	3.56133	leucine rich repeat containing 1
NM_018933	3.55993	protocadherin beta 13
NM_018358	3.55597	ATP-binding cassette, sub-family F (GCN20), member 3
NM_018381	3.55552	chromosome 19 open reading frame 66
NM_203346	3.54636	high density lipoprotein binding protein
NM_018149	3.54188	chromosome 17 open reading frame 71
NM_020426	3.54018	lysozyme-like 6
NM_004797	3.53867	adiponectin, C1Q and collagen domain containing
NM_016639	3.53627	tumor necrosis factor receptor superfamily, member 12A
NM_001894	3.53399	casein kinase 1, epsilon
NM_001024844	3.53206	CD82 molecule
NM_000920	3.53192	pyruvate carboxylase
NM_005999	3.52682	translin-associated factor X
NM_001274	3.52551	CHK1 checkpoint homolog (S. pombe)
NM_138571	3.52429	histidine triad nucleotide binding protein 3
NM_014628	3.52409	MAD2L1 binding protein
NM_017869	3.52015	BTG3 associated nuclear protein
NM_152584	3.51326	heat shock transcription factor, Y-linked 1; heat shock transcription factor, Y linked 2
NM_014818	3.51238	tripartite motif-containing 66
NM_177417	3.5042	kinesin light chain 3
NM_005626	3.50348	splicing factor, arginine/serine-rich 4
NM_001127651	3.49786	neutrophil cytosolic factor 2
NM_138961	3.49615	endothelial cell adhesion molecule
NM_014171	3.4947	cysteine-rich PDZ-binding protein
NM_024006	3.49331	vitamin K epoxide reductase complex, subunit 1
NM_001116	3.49023	adenylate cyclase 9
NM_001134321	3.48592	family with sequence similarity 127, member B
NM_005105	3.48347	RNA binding motif protein 8A
NM_002012	3.48269	fragile histidine triad gene
NM_001099692	3.48222	eukaryotic translation initiation factor 5A; eukaryotic translation initiation factor 5A-like 1
NM_006755	3.48029	transaldolase 1
NM_004156	3.47919	protein phosphatase 2 (formerly 2A), catalytic subunit, beta isoform
NM_020744	3.47613	metastasis associated 1 family, member 3
NM_001100170	3.46257	inner membrane protein, mitochondrial (mitofilin)
NM_001039590	3.461	ubiquitin specific peptidase 9, X-linked
NM_001145138	3.45741	v-rel reticuloendotheliosis viral oncogene homolog A (avian)
NM_001083893	3.45717	striatin, calmodulin binding protein 3
NM_018271	3.45645	threonine synthase-like 2 (S. cerevisiae)
NM_003609	3.45483	HIRA interacting protein 3
XM_946272	3.4535	coiled-coil-helix-coiled-coil-helix domain containing 2; similar to coiled-coil-helix-coiled-coil-helix domain containing 2
NM_025181	3.45297	solute carrier family 35, member F5
NM_018454	3.4522	nucleolar and spindle associated protein 1
NM_001080791	3.45117	chromosome 15 open reading frame 57
NM_007296	3.44416	breast cancer 1, early onset
NM_033160	3.44309	zinc finger protein 658
NM_017813	3.4401	inositol monophosphatase domain containing 1
NM_006313	3.43858	ubiquitin specific peptidase 15
NM_012135	3.43557	family with sequence similarity 50, member B
NM_030953	3.43193	tigger transposable element derived 6
NM_021047	3.43124	zinc finger protein 253
NM_015354	3.42787	nucleoporin 188kDa
NM_020309	3.4153	solute carrier family 17 (sodium-dependent inorganic phosphate cotransporter), member 7
NM_016201	3.415	angiomotin like 2
NM_001699	3.4137	AXL receptor tyrosine kinase
NM_183416	3.4136	kinesin family member 1B
NM_001142520	3.4132	family with sequence similarity 111, member A
NM_002948	3.4093	ribosomal protein L15 pseudogene 22; ribosomal protein L15 pseudogene 18; ribosomal protein L15 pseudogene 17; ribosomal protein L15 pseudogene 3; ribosomal protein L15 pseudogene 7; ribosomal protein L15
NM_015942	3.40023	MTERF domain containing 1
NM_198844	3.395	zona pellucida binding protein 2
NM_018019	3.39152	mediator complex subunit 9
XM_001720095	3.3898	zinc finger homeobox 2
NM_002577	3.38979	p21 protein (Cdc42/Rac)-activated kinase 2
NM_030761	3.37622	wingless-type MMTV integration site family, member 4
XM_001721692	3.37291	hypothetical LOC100131232
NM_024407	3.37216	NADH dehydrogenase (ubiquinone) Fe-S protein 7, 20kDa (NADH-coenzyme Q reductase)
NM_025263	3.37187	proline rich 3
NM_004051	3.37153	3-hydroxybutyrate dehydrogenase, type 1
NM_145208	3.37074	methyl-CpG binding domain protein 3-like 1
NM_002653	3.36356	paired-like homeodomain 1
NM_013319	3.3631	UbiA prenyltransferase domain containing 1
NM_000559	3.34071	hemoglobin, gamma A
NM_032731	3.33818	thioredoxin domain containing 17
NM_025029	3.33659	family with sequence similarity 128, member B
NM_001100122	3.33192	strawberry notch homolog 2 (Drosophila)
NM_017840	3.32002	mitochondrial ribosomal protein L16
NM_005321	3.31204	histone cluster 1, H1e
NM_021191	3.30615	neurogenic differentiation 4
NM_013271	3.30423	proprotein convertase subtilisin/kexin type 1 inhibitor
NM_145201	3.3008	nicotinate phosphoribosyltransferase domain containing 1
NM_001139515	3.29963	dachshund homolog 2 (Drosophila)
NM_001628	3.29936	aldo-keto reductase family 1, member B1 (aldose reductase)
XM_002344561	3.29448	doublecortin domain containing 5
NM_017709	3.28746	family with sequence similarity 46, member C
NM_024674	3.28279	lin-28 homolog (C. elegans)
NM_178448	3.27635	chromosome 9 open reading frame 140
NM_001166139	3.27605	ligand dependent nuclear receptor corepressor-like
NM_021019	3.27503	myosin, light chain 6, alkali, smooth muscle and non-muscle
NM_001005199	3.27034	olfactory receptor, family 8, subfamily H, member 1
NM_001134363	3.27027	RNA binding motif protein 20
NM_003527	3.26895	histone cluster 1, H2bo
NM_014063	3.26773	drebrin-like
NM_014742	3.2643	transmembrane 9 superfamily protein member 4
NM_001032731	3.26397	2'-5'-oligoadenylate synthetase 2, 69/71kDa
NM_014663	3.26118	lysine (K)-specific demethylase 4A
NM_203394	3.26117	E2F transcription factor 7
NM_019005	3.26099	missing oocyte, meiosis regulator, homolog (Drosophila)
NM_173607	3.24754	family with sequence similarity 177, member A1
NM_024524	3.24741	ATPase type 13A3
NM_001033930	3.24572	ubiquitin A-52 residue ribosomal protein fusion product 1
NM_001100392	3.24199	RALY RNA binding protein-like
NM_030766	3.23979	BCL2-like 14 (apoptosis facilitator)
NM_004496	3.23443	forkhead box A1
NM_000992	3.23136	ribosomal protein L29 pseudogene 9; ribosomal protein L29 pseudogene 12; ribosomal protein L29 pseudogene 11; ribosomal protein L29; ribosomal protein L29 pseudogene 26
NM_013346	3.22976	sorting nexin 12
NM_003309	3.22577	TSPY-like 1
NM_001165962	3.22492	elaC homolog 2 (E. coli)
NM_015097	3.21916	cytoplasmic linker associated protein 2
NM_153451	3.21323	oral cancer overexpressed 1
NM_001867	3.20654	cytochrome c oxidase subunit VIIc
NM_002090	3.20385	chemokine (C-X-C motif) ligand 3
NM_001039550	3.20234	DnaJ (Hsp40) homolog, subfamily B, member 2
NM_001007565	3.19222	TRK-fused gene
NM_021059	3.19075	histone cluster 1, H3j; histone cluster 1, H3i; histone cluster 1, H3h; histone cluster 1, H3g; histone cluster 1, H3f; histone cluster 1, H3e; histone cluster 1, H3d; histone cluster 1, H3c; histone cluster 1, H3b; histone cluster 1, H3a; histone cluster 1, H2ad; histone cluster 2, H3a; histone cluster 2, H3c; histone cluster 2, H3d
NM_001166260	3.18859	thyroid hormone receptor interactor 13
NM_021968	3.18641	histone cluster 1, H4l; histone cluster 1, H4k; histone cluster 4, H4; histone cluster 1, H4h; histone cluster 1, H4j; histone cluster 1, H4i; histone cluster 1, H4d; histone cluster 1, H4c; histone cluster 1, H4f; histone cluster 1, H4e; histone cluster 1, H4b; histone cluster 1, H4a; histone cluster 2, H4a; histone cluster 2, H4b
NM_001145079	3.18537	component of oligomeric golgi complex 6
NM_001997	3.1808	Finkel-Biskis-Reilly murine sarcoma virus (FBR-MuSV) ubiquitously expressed
NM_014649	3.17936	scaffold attachment factor B2
NM_032348	3.17754	matrix-remodelling associated 8
NM_003574	3.17588	VAMP (vesicle-associated membrane protein)-associated protein A, 33kDa
NM_014235	3.16855	ubiquitin-like 4A
NM_024574	3.16612	chromosome 4 open reading frame 31
NM_005742	3.16064	protein disulfide isomerase family A, member 6
NM_004231	3.15842	ATPase, H+ transporting, lysosomal 14kDa, V1 subunit F
NM_032476	3.15462	mitochondrial ribosomal protein S6
NM_020912	3.15319	FLYWCH-type zinc finger 1
NM_018558	3.15282	gamma-aminobutyric acid (GABA) receptor, theta
NM_182811	3.15165	phospholipase C, gamma 1
NM_031286	3.14833	SH3 domain binding glutamic acid-rich protein like 3
NM_001011725	3.14506	heterogeneous nuclear ribonucleoprotein A1-like 2
NM_018397	3.14463	choline dehydrogenase
NM_001161705	3.14446	beaded filament structural protein 1, filensin
NM_001134434	3.14193	sparc/osteonectin, cwcv and kazal-like domains proteoglycan (testican) 2
NM_007268	3.13335	V-set and immunoglobulin domain containing 4
NM_004091	3.11999	E2F transcription factor 2
NM_006648	3.11603	WNK lysine deficient protein kinase 2
NM_001278	3.11255	conserved helix-loop-helix ubiquitous kinase
NM_001237	3.11229	cyclin A2
NM_004927	3.10645	mitochondrial ribosomal protein L49
NM_001142627	3.10136	Sec61 alpha 2 subunit (S. cerevisiae)
NM_006942	3.09057	SRY (sex determining region Y)-box 15
NM_001013743	3.07635	transmembrane protein 225
NM_014474	3.07603	sphingomyelin phosphodiesterase, acid-like 3B
NM_001142626	3.0757	thyroid stimulating hormone receptor
NM_000439	3.07513	proprotein convertase subtilisin/kexin type 1
XM_001719814	3.07144	heterogeneous nuclear ribonucleoprotein C-like; heterogeneous nuclear ribonucleoprotein C-like 1; similar to Heterogeneous nuclear ribonucleoprotein C-like dJ845O24.4 (hnRNP core protein C-like)
NM_006834	3.06909	RAB32, member RAS oncogene family
NM_017769	3.06132	G2/M-phase specific E3 ubiquitin ligase
NM_024038	3.06055	chromosome 19 open reading frame 43
NM_001145301	3.05258	retinoic acid receptor, alpha
NM_032125	3.05111	transmembrane protein 222
NM_152562	3.04802	cell division cycle associated 2
NM_000016	3.04395	acyl-Coenzyme A dehydrogenase, C-4 to C-12 straight chain
NM_173485	3.03972	teashirt zinc finger homeobox 2
NM_032995	3.039	Rho guanine nucleotide exchange factor (GEF) 4
NM_000608	3.03787	orosomucoid 2
NM_004584	3.03495	RAD9 homolog A (S. pombe)
NM_138786	3.03104	transmembrane 4 L six family member 18
NM_030582	3.02148	collagen, type XVIII, alpha 1
NM_002315	3.01084	LIM domain only 1 (rhombotin 1)
NM_004525	3.0087	low density lipoprotein-related protein 2
NM_144633	3.00279	potassium voltage-gated channel, subfamily H (eag-related), member 8
NM_002416	2.99814	chemokine (C-X-C motif) ligand 9
NM_018059	2.9948	Ras association and DIL domains
NM_002893	2.99478	retinoblastoma binding protein 7
NM_001018004	2.9933	tropomyosin 1 (alpha)
NM_000163	2.98956	growth hormone receptor
NM_004339	2.98705	pituitary tumor-transforming 1 interacting protein
NM_203458	2.98017	Notch homolog 2 (Drosophila) N-terminal like
NM_013992	2.97729	paired box 8
NM_138792	2.97358	Leo1, Paf1/RNA polymerase II complex component, homolog (S. cerevisiae)
NM_002005	2.97237	feline sarcoma oncogene
NM_004766	2.96887	coatomer protein complex, subunit beta 2 (beta prime)
NM_001080519	2.96653	BAH domain and coiled-coil containing 1
NM_001024921	2.96266	ribosomal protein L9; ribosomal protein L9 pseudogene 25
NM_080661	2.96026	glycine-N-acyltransferase-like 1
NM_001697	2.96005	ATP synthase, H+ transporting, mitochondrial F1 complex, O subunit
[truncated: 2,162 more rows]

## Sheet: 72h
Accession	fold change	Gene Name
NM_001017530	74724.6	Rho GTPase activating protein 8; proline rich 5 (renal); PRR5-ARHGAP8 fusion
NM_006066	13943.2	aldo-keto reductase family 1, member A1 (aldehyde reductase)
NM_015306	10498.2	ubiquitin specific peptidase 24
NM_012471	10465.2	transient receptor potential cation channel, subfamily C, member 5
NM_017787	7861.46	chromosome 10 open reading frame 26
NM_006989	6946.45	RAS p21 protein activator 4; RAS p21 protein activator 4 pseudogene
NM_018076	5420	armadillo repeat containing 4
NM_153445	4506.25	olfactory receptor, family 5, subfamily P, member 3
NM_001135947	4013.23	ubiquitin related modifier 1 homolog (S. cerevisiae)
NM_020212	2986.91	WD repeat domain 93
NM_024165	2163.21	PHD finger protein 1
NM_017775	1820.06	tetratricopeptide repeat domain 19
NM_177437	1489.95	taste receptor, type 2, member 60
NM_145800	1480.51	septin 6
NM_198256	1469.92	E2F transcription factor 6
NM_001160233	1381.65	ATPase, Na+/K+ transporting, alpha 1 polypeptide
NM_030766	1319.81	BCL2-like 14 (apoptosis facilitator)
NM_030916	1227.47	poliovirus receptor-related 4
NM_012335	1183.26	myosin IF
NM_001031800	1134	TIP41, TOR signaling pathway regulator-like (S. cerevisiae)
NM_006336	1069.43	zer-1 homolog (C. elegans)
NM_018971	1054.84	G protein-coupled receptor 27
NM_080876	1040.34	dual specificity phosphatase 19
NM_194271	1015.66	ring finger protein 34
NM_001114185	952.683	mevalonate kinase
NM_001001432	939.272	troponin T type 2 (cardiac)
NM_001818	937.8	aldo-keto reductase family 1, member C4 (chlordecone reductase; 3-alpha hydroxysteroid dehydrogenase, type I; dihydrodiol dehydrogenase 4)
NM_031415	923.316	gasdermin C
NM_178828	919.292	chromosome 9 open reading frame 79
NM_173090	889.15	calpain 3, (p94)
NM_015112	843.383	microtubule associated serine/threonine kinase 2
NM_017628	838.855	tet oncogene family member 2
NM_003971	735.319	sperm associated antigen 9
NM_001165962	714.393	elaC homolog 2 (E. coli)
NM_198576	671.79	agrin
NM_001080398	668.713	KIAA0368
NM_004804	665.194	cytosolic iron-sulfur protein assembly 1 homolog (S. cerevisiae)
NM_001256	641.65	cell division cycle 27 homolog (S. cerevisiae)
NM_006694	625.823	jumping translocation breakpoint
NM_000097	613.022	coproporphyrinogen oxidase
NM_005494	603.731	DnaJ (Hsp40) homolog, subfamily B, member 6
XM_001726504	596.459	similar to hCG2036585
NM_002228	595.234	jun oncogene
NM_020415	589.521	resistin
NM_033059	586.061	keratin associated protein 4-6; keratin associated protein 4-7; keratin associated protein 4-8; keratin associated protein 4-11
NM_006798	582.214	UDP glucuronosyltransferase 2 family, polypeptide A1
NM_005388	565.898	phosducin-like
NM_006804	544.125	StAR-related lipid transfer (START) domain containing 3
NM_021021	530.463	syntrophin, beta 1 (dystrophin-associated protein A1, 59kDa, basic component 1)
NM_032557	517.301	ubiquitin specific peptidase 38
NM_014937	506.833	inositol polyphosphate-5-phosphatase F
NM_025134	505.018	chromodomain helicase DNA binding protein 9
NM_004180	503.968	TRAF family member-associated NFKB activator
NM_003449	497.812	tripartite motif-containing 26
NM_001025087	475.506	bruno-like 4, RNA binding protein (Drosophila)
NM_017755	467.117	NOL1/NOP2/Sun domain family, member 2
NM_018451	457.511	centromere protein J
NM_018717	446.049	mastermind-like 3 (Drosophila)
NM_016006	428.298	abhydrolase domain containing 5
NM_178234	427.35	tumor suppressor candidate 3
NM_005759	423.192	abl interactor 2
NM_024860	421.572	SET domain containing 6
NM_002293	416.146	laminin, gamma 1 (formerly LAMB2)
NM_024813	412.553	RNA polymerase II associated protein 2
NM_002802	383.194	proteasome (prosome, macropain) 26S subunit, ATPase, 1; similar to protease (prosome, macropain) 26S subunit, ATPase 1
NM_001124	378.362	adrenomedullin
NM_001039771	373.237	cerebellin 3 precursor
NM_006526	372.949	zinc finger protein 217
NM_003555	369.405	olfactory receptor, family 1, subfamily G, member 1
NM_018916	365.951	protocadherin gamma subfamily A, 3
NM_020678	363.639	leucine-rich repeats and transmembrane domains 1
NM_001145671	354.547	sorbin and SH3 domain containing 2
NM_006339	354.495	high-mobility group 20B
NM_001142883	352.622	inositol hexakisphosphate kinase 3
NM_024624	347.035	structural maintenance of chromosomes 6
NM_006578	342.107	guanine nucleotide binding protein (G protein), beta 5
NM_018091	341.277	elongation protein 3 homolog (S. cerevisiae)
NM_004332	335.395	biphenyl hydrolase-like (serine hydrolase)
NM_032214	328.941	Src-like-adaptor 2
NM_001156474	324.588	coiled-coil domain containing 81
NM_180989	316.867	G protein-coupled receptor 180
NM_019091	316.8	pleckstrin homology domain containing, family A (phosphoinositide binding specific) member 3
NM_006657	308.125	formiminotransferase cyclodeaminase
NM_002208	304.861	integrin, alpha E (antigen CD103, human mucosal lymphocyte antigen 1; alpha polypeptide)
NM_018109	298.852	mitochondrial poly(A) polymerase
NM_004324	294.071	BCL2-associated X protein
NM_001077471	281.117	nuclear receptor subfamily 1, group I, member 3
NM_002507	279.474	nerve growth factor receptor (TNFR superfamily, member 16)
NM_014749	277.873	KIAA0586
NM_005604	276.225	POU class 3 homeobox 2
NM_001102605	273.52	IMP (inosine monophosphate) dehydrogenase 1
XM_002343111	270.818	hypothetical protein LOC644613
NM_080605	264.12	UDP-Gal:betaGal beta 1,3-galactosyltransferase polypeptide 6
NM_001161576	263.626	sterile alpha motif domain containing 4A
NM_006577	252.463	UDP-GlcNAc:betaGal beta-1,3-N-acetylglucosaminyltransferase 1; UDP-GlcNAc:betaGal beta-1,3-N-acetylglucosaminyltransferase 2
NM_001024939	251.742	solute carrier family 2 (facilitated glucose transporter), member 11
NM_024100	246.655	WD repeat domain 18
NM_173804	246.452	transmembrane protein 86B
NM_001151	242.079	solute carrier family 25 (mitochondrial carrier; adenine nucleotide translocator), member 4
NM_024652	237.188	leucine-rich repeat kinase 1
NM_032226	236.198	zinc finger, CCHC domain containing 7
NM_018137	235.598	protein arginine methyltransferase 6
NM_031462	235.457	CD99 molecule-like 2
NM_032269	235.331	coiled-coil domain containing 135
NM_014585	226.361	solute carrier family 40 (iron-regulated transporter), member 1
NM_001005374	225.659	leucine rich repeat and sterile alpha motif containing 1
NM_020841	225.52	oxysterol binding protein-like 8
NM_014639	225.175	tetratricopeptide repeat domain 37
NM_003801	221.626	glycosylphosphatidylinositol anchor attachment protein 1 homolog (yeast)
NM_006665	221.268	heparanase
NM_014364	219.82	glyceraldehyde-3-phosphate dehydrogenase, spermatogenic
NM_001007257	219.463	PR domain containing 2, with ZNF domain
NM_001519	218.594	BRF1 homolog, subunit of RNA polymerase III transcription initiation factor IIIB (S. cerevisiae)
NM_001102566	216.688	Purkinje cell protein 4 like 1
NM_017721	213.824	coiled-coil and C2 domain containing 1A
NM_138788	210.668	transmembrane protein 45B
NM_198479	208.455	tetra-peptide repeat homeobox 1
NM_001017397	205.441	tripartite motif-containing 36
NM_138393	203.586	receptor accessory protein 6
NM_012089	202.99	ATP-binding cassette, sub-family B (MDR/TAP), member 10
NM_001102399	202.783	heterogeneous nuclear ribonucleoprotein R
NM_012392	197.054	penta-EF-hand domain containing 1
NM_194325	192.866	zinc finger protein 30
NM_001098624	192.532	midline 1 (Opitz/BBB syndrome)
NM_001077619	184.966	UBX domain protein 2B
NM_015335	179.613	mediator complex subunit 13-like
NM_004448	177.572	v-erb-b2 erythroblastic leukemia viral oncogene homolog 2, neuro/glioblastoma derived oncogene homolog (avian)
NM_182575	176.859	izumo sperm-egg fusion 1
NM_181531	172.008	butyrophilin, subfamily 2, member A2
NM_001014764	169.401	transmembrane protein 93
NM_000852	164.377	glutathione S-transferase pi 1
NM_016060	164.333	mediator complex subunit 31
NM_000111	164.105	solute carrier family 26, member 3
NM_020165	163.43	RAD18 homolog (S. cerevisiae)
XM_001732887	163.314	similar to Bcl-2-associated transcription factor 1 (Btf); BCL2-associated transcription factor 1
NM_001010924	161.392	family with sequence similarity 171, member A1
NM_019012	161.237	pleckstrin homology domain containing, family A member 5
NM_031938	159.2	beta-carotene oxygenase 2
NM_024818	159.027	ubiquitin-like modifier activating enzyme 5
NM_000938	158.133	polymerase (RNA) II (DNA directed) polypeptide B, 140kDa
NM_001093770	156.878	surfactant protein A1B; surfactant protein A1
NM_213566	156.198	DNA fragmentation factor, 45kDa, alpha polypeptide
NM_005105	155.966	RNA binding motif protein 8A
NM_019067	152.903	guanine nucleotide binding protein-like 3 (nucleolar)-like
NM_018039	151.722	lysine (K)-specific demethylase 4D
NM_002049	150.479	GATA binding protein 1 (globin transcription factor 1)
NM_145265	150.055	coiled-coil domain containing 127
NM_001039550	150.039	DnaJ (Hsp40) homolog, subfamily B, member 2
NM_001134473	148.905	KIAA0182
NM_004074	146.717	cytochrome c oxidase subunit 8A (ubiquitous)
NM_153003	145.559	orofacial cleft 1 candidate 1
NM_001039548	141.667	kelch-like 35 (Drosophila)
NM_001033057	141.333	membrane associated guanylate kinase, WW and PDZ domain containing 1; CNKSR family member 3
NM_001128309	139.887	tetraspanin 14
NM_018464	139.802	CDGSH iron sulfur domain 1
NM_033224	136.536	purine-rich element binding protein B
NM_014112	132.932	trichorhinophalangeal syndrome I
NM_001317	130.622	chorionic somatomammotropin hormone 1 (placental lactogen)
NM_175619	130.555	zygote arrest 1
XM_002347085	129.883	G protein-coupled receptor 144
NM_173341	129.687	PHD finger protein 7
NM_032817	126.31	inter-alpha (globulin) inhibitor H5
NM_178552	125.647	chromosome 22 open reading frame 33
NM_014663	124.801	lysine (K)-specific demethylase 4A
NM_022843	123.608	protocadherin 20
NM_002146	122.286	homeobox B3
NM_014247	121.641	Rap guanine nucleotide exchange factor (GEF) 2; similar to RAPGEF2 protein
NM_021181	119.38	SLAM family member 7
NM_018944	118.185	chromosome 21 open reading frame 45
NM_174983	117.123	chromosome 19 open reading frame 28
NM_015649	116.42	interferon regulatory factor 2 binding protein 1
NM_004937	114.529	cystinosis, nephropathic
NM_031941	114.139	Usher syndrome 1C binding protein 1
NM_080632	113.4	UPF3 regulator of nonsense transcripts homolog B (yeast)
NM_004749	112.984	transforming growth factor beta regulator 4
NM_005074	111.667	solute carrier family 17 (sodium phosphate), member 1
NM_000772	111.042	cytochrome P450, family 2, subfamily C, polypeptide 18
NM_005937	110.2	myeloid/lymphoid or mixed-lineage leukemia (trithorax homolog, Drosophila); translocated to, 6
NM_138815	109.895	developmental pluripotency associated 2
XM_001718517	109.554	hypothetical protein LOC400027
NM_015070	109.227	zinc finger CCCH-type containing 13
NM_016097	108.666	immediate early response 3 interacting protein 1
XM_001721647	107.905	uncharacterized protein PRO0628-like
NM_001005498	106.334	rhomboid 5 homolog 2 (Drosophila)
NM_019109	105.335	asparagine-linked glycosylation 1, beta-1,4-mannosyltransferase homolog (S. cerevisiae)
NM_198867	104.694	alkB, alkylation repair homolog 6 (E. coli)
NM_198265	104.486	SPO11 meiotic protein covalently bound to DSB homolog (S. cerevisiae)
XM_001715964	103.4	hypothetical protein LOC284648
NM_021952	102.35	ELAV (embryonic lethal, abnormal vision, Drosophila)-like 4 (Hu antigen D)
NM_016592	102.27	GNAS complex locus
NM_003563	101.926	speckle-type POZ protein
NM_006716	101.157	DBF4 homolog (S. cerevisiae)
NM_006409	101.063	actin related protein 2/3 complex, subunit 1A, 41kDa
NM_198793	100.998	CD47 molecule
XM_001719197	100.409	transmembrane protein 132B; hypothetical LOC121296
NM_001160423	100.394	insulin-like growth factor 2 mRNA binding protein 1
NM_052819	99.1324	caspase recruitment domain family, member 14
NM_001321	99.091	cysteine and glycine-rich protein 2
NM_001001786	97.9892	BH3-like motif containing, cell death inducer
NM_005277	97.5145	glycoprotein M6A
NM_001136493	97.3333	major facilitator superfamily domain containing 2
NM_024328	96.8793	thiamine triphosphatase
NM_002145	96.4764	homeobox B2
NM_001790	96.1381	cell division cycle 25 homolog C (S. pombe)
NM_001142886	95.8803	epoxide hydrolase 3
NM_138690	95.7375	glutamate receptor, ionotropic, N-methyl-D-aspartate 3B
NM_172160	95.3094	potassium voltage-gated channel, shaker-related subfamily, beta member 1
NM_032117	93.7083	meiotic nuclear divisions 1 homolog (S. cerevisiae)
NM_002567	93.0104	phosphatidylethanolamine binding protein 1
NM_014686	92.3131	KIAA0355
NM_002945	91.9417	replication protein A1, 70kDa
NM_181606	91.4939	keratin associated protein 7-1
NM_015551	90.7612	sushi domain containing 5
NM_032316	90.5971	nicolin 1
NM_001021	90.5667	ribosomal protein S17
NM_015260	90.4405	SIN3 homolog B, transcription regulator (yeast)
NM_032096	89.9223	protocadherin gamma subfamily B, 2
NM_003013	89.7826	secreted frizzled-related protein 2
NM_170601	89.6147	sialic acid acetylesterase
NM_177951	89.5238	protein phosphatase 1A (formerly 2C), magnesium-dependent, alpha isoform
NM_005222	89.5205	distal-less homeobox 6
NM_175617	88.9231	metallothionein 1L (gene/pseudogene); metallothionein 1E; metallothionein 1 pseudogene 3; metallothionein 1J (pseudogene)
NM_030876	88.3152	olfactory receptor, family 12, subfamily D, member 3; olfactory receptor, family 5, subfamily V, member 1
NM_004057	88.2284	S100 calcium binding protein G
NM_152285	87.7143	arrestin domain containing 1
NM_024681	87.364	potassium channel tetramerisation domain containing 17
NM_001101800	87.2449	family with sequence similarity 13, member B
NM_182701	87.0697	glutathione peroxidase 6 (olfactory)
NM_001079842	86.8298	OCIA domain containing 1
NM_030787	85.5753	complement factor H-related 5
NM_001233	85.5747	caveolin 2
NM_152599	84.792	major facilitator superfamily domain containing 6-like
NM_181491	84.7288	mediator complex subunit 22
NM_001126328	84.5916	ligand of numb-protein X 1
NM_006771	84.2872	keratin 38
NM_014917	83.0515	netrin G1
NM_080818	82.8746	oxoglutarate (alpha-ketoglutarate) receptor 1
NM_205861	82.8621	dehydrodolichyl diphosphate synthase
NM_203309	82.68	HEAT repeat containing 4
NM_002460	82.1677	interferon regulatory factor 4
NM_000527	81.745	low density lipoprotein receptor
NM_153832	81.5948	G protein-coupled receptor 161
NM_004384	81.4285	casein kinase 1, gamma 3
NM_000508	80.4645	fibrinogen alpha chain
NM_021622	79.8724	pleckstrin homology domain containing, family A (phosphoinositide binding specific) member 1
NM_001826	79.8311	CDC28 protein kinase regulatory subunit 1B
NM_001035005	78.2381	chromosome 18 open reading frame 32
NM_000927	78.2355	ATP-binding cassette, sub-family B (MDR/TAP), member 1
NM_005634	77.6875	SRY (sex determining region Y)-box 3
NM_017911	77.6874	family with sequence similarity 118, member A
NM_052832	77.6873	solute carrier family 26, member 7
NM_022916	77.459	vacuolar protein sorting 33 homolog A (S. cerevisiae)
NM_004874	77.3799	BCL2-associated athanogene 4
NM_006380	77.338	amyloid beta precursor protein (cytoplasmic tail) binding protein 2
NM_001165923	76.9804	HNF1 homeobox B
NM_007085	76.6613	follistatin-like 1
NM_003578	76.3796	sterol O-acyltransferase 2
NM_021082	75.9592	solute carrier family 15 (H+/peptide transporter), member 2
NM_002957	75.8718	retinoid X receptor, alpha
NM_002167	73.8498	inhibitor of DNA binding 3, dominant negative helix-loop-helix protein
NM_015194	72.6222	myosin ID
NM_153437	72.5935	outer dense fiber of sperm tails 2
NM_000465	72.0415	BRCA1 associated RING domain 1
NM_024806	71.5536	chromosome 11 open reading frame 63
XM_001715407	70.2479	B-cell CLL/lymphoma 10; hypothetical LOC646626
NM_024834	70.2239	chromosome 10 open reading frame 119
NM_001017974	70.2	prolyl 4-hydroxylase, alpha polypeptide II
NM_015103	70.1094	plexin D1
NM_002956	69.8551	CAP-GLY domain containing linker protein 1
NM_001005861	69.5873	RYK receptor-like tyrosine kinase
NM_031277	69.5718	ring finger protein 17
NM_014278	69.4335	heat shock 70kDa protein 4-like
NM_004187	69.0252	lysine (K)-specific demethylase 5C
NM_003118	68.5947	secreted protein, acidic, cysteine-rich (osteonectin)
NM_018684	68.5532	zinc finger, C4H2 domain containing
NM_000253	68.5263	microsomal triglyceride transfer protein
NM_001127391	68.5	amyotrophic lateral sclerosis 2 (juvenile) chromosome region, candidate 12
NM_001616	68.4989	activin A receptor, type IIA
NM_148963	68.3761	G protein-coupled receptor, family C, group 6, member A
NM_199421	68.3158	suppressor of cytokine signaling 4
NM_004900	68.1252	apolipoprotein B mRNA editing enzyme, catalytic polypeptide-like 3B
NM_017558	67.8291	hydrocephalus inducing homolog 2 (mouse); hydrocephalus inducing homolog (mouse)
NM_001556	66.9035	inhibitor of kappa light polypeptide gene enhancer in B-cells, kinase beta
NM_001004749	66.8148	olfactory receptor, family 51, subfamily A, member 7
NM_003804	66.809	receptor (TNFRSF)-interacting serine-threonine kinase 1
NM_053278	65.5794	trace amine associated receptor 8
NM_020310	65.3011	MAX binding protein
NM_001017535	65.2199	vitamin D (1,25- dihydroxyvitamin D3) receptor
NM_134428	65.1836	regulatory factor X, 3 (influences HLA class II expression)
NM_153206	64.3308	adhesion molecule, interacts with CXADR antigen 1
NM_002538	64.2871	occludin pseudogene; occludin
NM_018897	64.2821	dynein, axonemal, heavy chain 7
NM_005927	64	microfibrillar-associated protein 3
NM_001275	63.9344	chromogranin A (parathyroid secretory protein 1)
NM_057178	63.8889	ring finger and FYVE-like domain containing 1
NM_183009	62.4242	KIAA1429
NM_004146	62.343	NADH dehydrogenase (ubiquinone) 1 beta subcomplex, 7, 18kDa
NM_018201	62.3411	TBC1 domain family, member 13
NM_020066	61.2857	formin 2
NM_031889	61.2368	enamelin
NM_001002036	61.0545	astacin-like metallo-endopeptidase (M12 family)
NM_033179	60.9949	olfactory receptor, family 51, subfamily B, member 4
NM_018679	60.8788	t-complex 11 homolog (mouse)
NM_013261	60.7751	peroxisome proliferator-activated receptor gamma, coactivator 1 alpha
NM_004012	60.6844	dystrophin
NM_032704	60.5273	tubulin, alpha 1c
NM_033015	59.9352	Fas-activated serine/threonine kinase
NM_176791	59.757	gametocyte specific factor 1-like
NM_001145934	59.4445	transketolase-like 1
NM_016212	59.1355	similar to TP53 target 3; TP53 target 3; similar to TP53TG3 protein
NM_000346	58.8772	SRY (sex determining region Y)-box 9
NM_001031712	58.5461	tRNA methyltransferase 11 homolog (S. cerevisiae)
NM_012341	58.4941	GTP binding protein 4
NM_017794	58.3941	KIAA1797
NM_004693	58.053	keratin 75
NM_004054	57.9655	complement component 3a receptor 1
NM_006058	57.9384	TNFAIP3 interacting protein 1
NM_001168649	57.3925	connector enhancer of kinase suppressor of Ras 2
NM_139177	57.343	solute carrier family 39 (metal ion transporter), member 11
NM_001002755	57.0387	NFU1 iron-sulfur cluster scaffold homolog (S. cerevisiae)
NM_153451	56.917	oral cancer overexpressed 1
NM_005262	56.8617	growth factor, augmenter of liver regeneration
NM_020648	56.6667	twisted gastrulation homolog 1 (Drosophila)
NM_024335	56.6275	iroquois homeobox 6
NM_198897	56.5259	fibroblast growth factor (acidic) intracellular binding protein
NM_000965	56.388	retinoic acid receptor, beta
NM_003104	56.2876	sorbitol dehydrogenase
NM_018067	56.1281	MAP7 domain containing 1
NM_133343	55.6147	RAD17 homolog (S. pombe)
NM_006298	55.5156	zinc finger protein 192
NM_174930	55.3655	postmeiotic segregation increased 2-like 5; postmeiotic segregation increased 2-like 5-like; similar to postmeiotic segregation increased 2-like 2; postmeiotic segregation increased 2-like 2 pseudogene
NM_182472	55.0776	EPH receptor A5
NM_014260	54.8131	prefoldin subunit 6
XM_002346209	54.4666	carboxyl ester lipase (bile salt-stimulated lipase)
NM_019595	54.1866	intersectin 2
NM_001015	54.0912	ribosomal protein S11 pseudogene 5; ribosomal protein S11
NM_006191	53.8644	proliferation-associated 2G4, 38kDa; proliferation-associated 2G4 pseudogene 4
NM_006268	53.8335	D4, zinc and double PHD fingers family 2
NM_021101	53.8036	claudin 1
NM_004561	53.7778	ovo-like 1(Drosophila)
NM_001128127	53.6724	glycerol kinase 3 pseudogene; glycerol kinase
NM_021183	53.6209	RAP2C, member of RAS oncogene family
NM_213649	53.5075	sideroflexin 4
NM_001164310	53.3206	family with sequence similarity 166, member B
NM_001361	53.2277	dihydroorotate dehydrogenase
NM_032959	53.1926	polymerase (RNA) II (DNA directed) polypeptide J3; polymerase (RNA) II (DNA directed) polypeptide J2
NM_015425	52.6667	polymerase (RNA) I polypeptide A, 194kDa
NM_017948	52.4478	nucleolar protein 8
NM_001164741	51.4769	Rho GTPase activating protein 4
NM_001167671	51.3493	LIM domain containing preferred translocation partner in lipoma
NM_207107	51.3219	three prime repair exonuclease 2; HAUS augmin-like complex, subunit 7
NM_199051	51.0043	family with sequence similarity 5, member C
NM_207123	50.958	GRB2-associated binding protein 1
NM_003188	50.8763	mitogen-activated protein kinase kinase kinase 7
NM_012345	50.8172	nuclear fragile X mental retardation protein interacting protein 1
NM_012279	50.6407	zinc finger protein 346
NM_014925	50.6204	R3H domain containing 2
NM_001135585	50.5185	solute carrier family 2 (facilitated glucose/fructose transporter), member 5
NM_003374	50.489	voltage-dependent anion channel 1; similar to voltage-dependent anion channel 1
NM_001359	50.4167	2,4-dienoyl CoA reductase 1, mitochondrial
NM_015483	50.3268	kelch repeat and BTB (POZ) domain containing 2
NM_004418	49.8243	dual specificity phosphatase 2
NM_003984	49.8019	solute carrier family 13 (sodium-dependent dicarboxylate transporter), member 2
NM_032441	49.6086	zinc finger, matrin type 1
NM_001031850	49.19	pregnancy specific beta-1-glycoprotein 6
XM_930111	49.0655	H3 histone, family 3B (H3.3B); H3 histone, family 3A pseudogene; H3 histone, family 3A; similar to H3 histone, family 3B; similar to histone H3.3B
NM_018935	48.9574	protocadherin beta 15
NM_016622	48.8976	mitochondrial ribosomal protein L35
NM_006262	48.7357	peripherin
NM_001012391	48.732	RUN domain containing 2B; RUN domain containing 2C
NM_134259	48.4596	transducin (beta)-like 1Y-linked
NM_001008660	48.2926	phosphatidylinositol binding clathrin assembly protein
NM_053067	48.2247	ubiquilin 1
NM_153747	48.204	phosphatidylinositol glycan anchor biosynthesis, class C
NM_006271	48.1299	S100 calcium binding protein A1
NM_007036	47.7391	endothelial cell-specific molecule 1
NM_002393	47.4883	Mdm4 p53 binding protein homolog (mouse)
NM_001017440	47.3	calneuron 1
NM_199418	47.2821	prolylcarboxypeptidase (angiotensinase C)
NM_001047160	47.2263	neuroepithelial cell transforming 1
NM_012254	47.1346	solute carrier family 27 (fatty acid transporter), member 5
NM_198229	47.1151	regulator of G-protein signaling 12
NM_152417	46.9727	transmembrane protein 68
NM_198471	46.9298	KN motif and ankyrin repeat domains 3
NM_001042533	46.8785	MYC induced nuclear antigen
NM_001143774	46.6234	phytanoyl-CoA 2-hydroxylase interacting protein-like
NM_003728	46.1566	unc-5 homolog C (C. elegans)
NM_001478	46.1079	beta-1,4-N-acetyl-galactosaminyl transferase 1
NM_002562	46.0239	purinergic receptor P2X, ligand-gated ion channel, 7
NM_006044	45.859	histone deacetylase 6
NM_001145344	45.8571	zinc finger protein 566
NM_001049	45.7033	somatostatin receptor 1
NM_000849	45.2994	glutathione S-transferase mu 3 (brain)
NM_178571	45.2632	TBC1 domain family, member 26
NM_005908	45.2271	mannosidase, beta A, lysosomal
NM_021995	45.1852	urotensin 2
NM_001146099	45.093	NIMA (never in mitosis gene a)-related kinase 3
NM_001005782	45.0464	SMT3 suppressor of mif two 3 homolog 1 (S. cerevisiae); SUMO1 pseudogene 3
XM_001128267	44.8676	hypothetical LOC727869
NM_006009	44.7157	tubulin, alpha 1a
NM_023002	44.4333	hyaluronan and proteoglycan link protein 4
NM_016323	44.42	hect domain and RLD 5
NM_021229	44.2969	netrin 4
NM_000979	43.9963	ribosomal protein L18
NM_032251	43.9954	coiled-coil domain containing 88B
NM_198236	43.7863	Rho guanine nucleotide exchange factor (GEF) 11
NM_024597	43.6765	MAP7 domain containing 3
NM_198551	43.6698	melanoma inhibitory activity family, member 3
NM_001010978	43.6057	low density lipoprotein receptor class A domain containing 1
NM_001012643	43.4944	Myb-related transcription factor, partner of profilin
NM_002700	43.4351	POU class 4 homeobox 3
NM_015017	43.4063	ubiquitin specific peptidase 33
NM_020227	43.37	PR domain containing 9
NM_004721	43.2345	mitogen-activated protein kinase kinase kinase 13
NM_017646	43.2131	tRNA isopentenyltransferase 1
NM_021079	43.0976	N-myristoyltransferase 1
NM_015506	43.0945	methylmalonic aciduria (cobalamin deficiency) cblC type, with homocystinuria
NM_017664	42.987	ankyrin repeat domain 10
NM_174889	42.6777	NADH dehydrogenase (ubiquinone) 1 alpha subcomplex, assembly factor 2
NM_020208	42.5623	solute carrier family 6 (proline IMINO transporter), member 20
NM_003358	42.4624	UDP-glucose ceramide glucosyltransferase
NM_015680	42.2079	chromosome 2 open reading frame 24
NM_006562	41.7789	ladybird homeobox 1
NM_004690	41.6233	LATS, large tumor suppressor, homolog 1 (Drosophila)
NM_022369	41.5671	stimulated by retinoic acid gene 6 homolog (mouse)
NM_006361	41.1715	homeobox B13
NM_005946	41.107	metallothionein 1A
NM_018184	40.9339	ADP-ribosylation factor-like 8B
NM_007310	40.608	catechol-O-methyltransferase
NM_032606	40.039	calcyphosine 2
NM_018000	40.0207	melanoregulin
NM_001131065	39.8916	Rieske (Fe-S) domain containing
NM_181839	39.7589	protein kinase (cAMP-dependent, catalytic) inhibitor alpha
NM_001135914	39.7494	kielin/chordin-like protein
NM_022362	39.5312	MMS19 nucleotide excision repair homolog (S. cerevisiae)
NM_000245	39.4691	met proto-oncogene (hepatocyte growth factor receptor)
NM_022047	39.4029	differentially expressed in FDCP 6 homolog (mouse)
NM_001031726	39.3347	chromosome 19 open reading frame 12
NM_174956	39.2857	ATPase, Ca++ transporting, ubiquitous
NM_004755	39.1776	ribosomal protein S6 kinase, 90kDa, polypeptide 5
NM_000428	39.1667	latent transforming growth factor beta binding protein 2
NM_138789	39.1407	PIH1 domain containing 2
NM_153005	39.0746	RIO kinase 1 (yeast)
NM_181727	39.0715	spermatogenesis associated 12
NM_005149	39.0175	T-box 19
NM_001033505	38.9225	cleavage stimulation factor, 3' pre-RNA, subunit 3, 77kDa
NM_001081686	38.7443	glucose-6-phosphatase, catalytic, 2
NM_178499	38.574	coiled-coil domain containing 60
NM_020369	38.5	fascin homolog 3, actin-bundling protein, testicular (Strongylocentrotus purpuratus)
NM_002648	38.241	pim-1 oncogene
NM_024668	38.1975	ankyrin repeat and KH domain containing 1; ANKHD1-EIF4EBP3 readthrough transcript; eukaryotic translation initiation factor 4E binding protein 3
NM_018034	37.5855	WD repeat domain 70
NM_002989	37.4914	chemokine (C-C motif) ligand 21
XM_001717955	37.4805	mucin 3B, cell surface associated; similar to Mucin-3A precursor (Intestinal mucin-3A); mucin 3A, cell surface associated; similar to mucin 3
NM_013453	37.281	SPANX family, member A2; sperm protein associated with the nucleus, X-linked, family member A1
NM_022735	37.045	acyl-Coenzyme A binding domain containing 3
NM_178429	36.6656	late cornified envelope 2C
NM_015097	36.5842	cytoplasmic linker associated protein 2
NM_007240	36.5754	dual specificity phosphatase 12
NM_002317	36.2452	lysyl oxidase
NM_020903	36.21	ubiquitin specific peptidase 29
NM_004907	36.1996	immediate early response 2
NM_139026	36.0303	ADAM metallopeptidase with thrombospondin type 1 motif, 13
NM_001130692	36.0143	protein phosphatase 3 (formerly 2B), catalytic subunit, alpha isoform
NM_022347	35.8504	torsin A interacting protein 2
NM_001895	35.8266	casein kinase 2, alpha 1 polypeptide pseudogene; casein kinase 2, alpha 1 polypeptide
NM_000759	35.775	colony stimulating factor 3 (granulocyte)
NM_001135051	35.7074	family with sequence similarity 160, member B1
NM_004983	35.6434	potassium inwardly-rectifying channel, subfamily J, member 9
NM_001162951	35.5702	synaptotagmin-like 2
NM_031456	35.5261	F-box and WD repeat domain containing 10; similar to FBXW10 protein
NM_000273	35.3213	G protein-coupled receptor 143
NM_033208	35.3067	tigger transposable element derived 7
NM_004578	35.1919	RAB4A, member RAS oncogene family
NM_017943	35.117	F-box protein 34
NM_002732	35.0982	protein kinase, cAMP-dependent, catalytic, gamma
NM_207352	34.9824	cytochrome P450, family 4, subfamily V, polypeptide 2
NM_003131	34.8999	serum response factor (c-fos serum response element-binding transcription factor)
NM_138370	34.7984	protein kinase-like protein SgK493
NM_003647	34.716	diacylglycerol kinase, epsilon 64kDa
NM_001039613	34.6311	isoamyl acetate-hydrolyzing esterase 1 homolog (S. cerevisiae)
NM_177925	34.466	H2A histone family, member J
NM_000983	34.1765	ribosomal protein L22 pseudogene 11; ribosomal protein L22
NM_003752	34.1706	eukaryotic translation initiation factor 3, subunit C
NM_004974	34.1579	potassium voltage-gated channel, shaker-related subfamily, member 2
NM_175918	34.0998	cysteine-rich PAK1 inhibitor
NM_178438	33.9956	late cornified envelope 5A
NM_001128848	33.9887	SWI/SNF related, matrix associated, actin dependent regulator of chromatin, subfamily a, member 4
NM_005400	33.7449	protein kinase C, epsilon
NM_003264	33.7102	toll-like receptor 2
NM_001134658	33.5665	transmembrane protein 20
NM_006701	33.4879	thioredoxin-like 4A
NM_001032393	33.3459	ribosomal protein L36a pseudogene 51; ribosomal protein L36a pseudogene 37; ribosomal protein L36a pseudogene 49; heterogeneous nuclear ribonucleoprotein H2 (H'); ribosomal protein L36a
NM_015607	33.3298	chromosome 1 open reading frame 77
NM_001621	33.1644	aryl hydrocarbon receptor
NM_001538	33.1079	heat shock transcription factor 4
NM_001101	32.9657	actin, beta
NM_001004460	32.8889	olfactory receptor, family 10, subfamily A, member 2
NM_173547	32.7395	tripartite motif-containing 65
NM_018078	32.7285	La ribonucleoprotein domain family, member 1B
NM_002528	32.6471	nth endonuclease III-like 1 (E. coli)
XM_001718081	32.5983	hypothetical protein LOC100128176
NM_030974	32.5916	SHANK-associated RH domain interactor
NM_013385	32.5	cytohesin 4
NM_001112732	32.4851	MCF.2 cell line derived transforming sequence-like
NM_153607	32.4313	chromosome 5 open reading frame 41
NM_000382	32.4134	aldehyde dehydrogenase 3 family, member A2
NM_130896	32.2603	WAP four-disulfide core domain 8
NM_001014811	32.2581	malic enzyme 3, NADP(+)-dependent, mitochondrial
NM_001109974	32.1579	synaptopodin
NM_018161	31.9177	NAD synthetase 1
NM_024901	31.8782	DENN/MADD domain containing 2D
NM_001037281	31.8565	par-6 partitioning defective 6 homolog alpha (C. elegans)
NM_001146116	31.8293	DIP2 disco-interacting protein 2 homolog A (Drosophila)
NM_006985	31.7472	nuclear pore complex interacting protein
NM_030651	31.6721	proline-rich transmembrane protein 1
NM_198074	31.6389	olfactory receptor, family 2, subfamily C, member 3
NM_000438	31.5275	paired box 3
NM_001142319	31.0008	chromosome 2 open reading frame 44
NM_020192	30.6353	chromosome 7 open reading frame 36
NM_022359	30.6066	hypothetical protein LOC100134230; similar to KIAA0454 protein; similar to phosphodiesterase 4D interacting protein isoform 2; phosphodiesterase 4D interacting protein
NM_001003801	30.5992	SWI/SNF related, matrix associated, actin dependent regulator of chromatin, subfamily d, member 3
XM_001721803	30.5806	hypothetical LOC100130924
NM_018584	30.4061	calcium/calmodulin-dependent protein kinase II inhibitor 1
NM_031454	30.2683	selenoprotein O
NM_015276	30.1541	ubiquitin specific peptidase 22
NM_138570	30.0804	solute carrier family 38, member 10
NM_020992	30.0497	PDZ and LIM domain 1
NM_001080453	29.8958	integrator complex subunit 1
NM_020382	29.6788	SET domain containing (lysine methyltransferase) 8
NM_152441	29.4805	F-box and leucine-rich repeat protein 14
NM_003099	29.3814	sorting nexin 1
NM_176887	29.3578	taste receptor, type 2, member 46
NM_014037	29.3333	solute carrier family 6, member 16
NM_018950	29.1792	major histocompatibility complex, class I, F
NM_032228	29.0828	fatty acyl CoA reductase 1
NM_004469	28.9308	c-fos induced growth factor (vascular endothelial growth factor D)
NM_024078	28.722	nucleolar complex associated 4 homolog (S. cerevisiae)
NM_002247	28.6712	potassium large conductance calcium-activated channel, subfamily M, alpha member 1
NM_021983	28.5839	major histocompatibility complex, class II, DR beta 4; major histocompatibility complex, class II, DR beta 1
NM_032971	28.4141	protocadherin 11 Y-linked
NM_003622	28.3813	PTPRF interacting protein, binding protein 1 (liprin beta 1)
NM_004288	28.3667	cytohesin 1 interacting protein
NM_032134	28.2355	glutamine rich 2
NM_014670	28.1836	basic leucine zipper and W2 domains 1 pseudogene 1; basic leucine zipper and W2 domains 1 like 1; basic leucine zipper and W2 domains 1
NM_016463	28.1797	CXXC finger 5
NM_024747	28.1072	Hermansky-Pudlak syndrome 6
NM_001039459	28.1072	engulfment and cell motility 1
NM_018128	28.1061	TSR1, 20S rRNA accumulation, homolog (S. cerevisiae)
NM_001130684	27.8554	guanylate cyclase 1, soluble, alpha 3
NM_175614	27.7232	NADH dehydrogenase (ubiquinone) 1 alpha subcomplex, 11, 14.7kDa
NM_003716	27.6978	Ca++-dependent secretion activator
NM_022784	27.6882	IQ motif containing H
NM_005561	27.6107	lysosomal-associated membrane protein 1
NM_001080469	27.6091	F-box protein 46
XM_001718373	27.5882	similar to IGHG1 protein; immunoglobulin heavy variable 1-24
NM_017511	27.5089	mucin 5AC, oligomeric mucus/gel-forming; similar to hCG1778310
NM_153217	27.4813	transmembrane protein 174
XM_943541	27.3561	hypothetical LOC344595
NM_005048	27.3432	parathyroid hormone 2 receptor
NM_006280	27.1293	signal sequence receptor, delta (translocon-associated protein delta)
NM_015295	27.0769	structural maintenance of chromosomes flexible hinge domain containing 1
NM_006674	27.0389	HLA complex P5
NM_019104	27.0124	lin-37 homolog (C. elegans)
NM_173688	26.9691	Na+/K+ transporting ATPase interacting 3
NM_019060	26.9182	cysteine-rich C-terminal 1
NM_199044	26.8563	NOL1/NOP2/Sun domain family, member 4
NM_015694	26.806	zinc finger protein 777
NM_001031803	26.7523	lethal giant larvae homolog 2 (Drosophila)
NM_001001	26.569	ribosomal protein L36a-like
XM_001723825	26.5422	hypothetical protein LOC439949
NM_004263	26.4407	sema domain, immunoglobulin domain (Ig), transmembrane domain (TM) and short cytoplasmic domain, (semaphorin) 4F
NM_032554	26.2317	G protein-coupled receptor 81
NM_005749	25.9613	transducer of ERBB2, 1
NM_198989	25.8923	deleted in lymphocytic leukemia, 7
NM_003273	25.7833	transmembrane 7 superfamily member 2
NM_017782	25.7521	chromosome 10 open reading frame 18
NM_002197	25.7232	aconitase 1, soluble
NM_004748	25.6746	cell cycle progression 1
NM_005707	25.6653	programmed cell death 7
NM_015037	25.5363	KIAA0913
NM_022772	25.5099	EPS8-like 2
NM_003857	25.5	galanin receptor 2
NM_031900	25.3781	alanine-glyoxylate aminotransferase 2
NM_017971	25.1887	similar to mitochondrial ribosomal protein L20; mitochondrial ribosomal protein L20
NM_016216	25.069	debranching enzyme homolog 1 (S. cerevisiae)
NM_005415	25	solute carrier family 20 (phosphate transporter), member 1
NM_001039477	24.9495	chromosome 1 open reading frame 38
NM_001240	24.7873	cyclin T1
NM_001012270	24.722	baculoviral IAP repeat-containing 5
NM_001085469	24.7059	catenin (cadherin-associated protein), delta 1
NM_032173	24.6479	zinc and ring finger 3
NM_001005242	24.6284	plakophilin 2
NM_138461	24.4252	transmembrane 4 L six family member 19
NM_002862	24.2757	phosphorylase, glycogen; brain
NM_006824	24.2471	EBNA1 binding protein 2
NM_006442	24.2161	DR1-associated protein 1 (negative cofactor 2 alpha)
NM_017516	24.1943	RAB39, member RAS oncogene family
NM_001098409	24.0457	G antigen 2A; G antigen 2B; G antigen 12I; G antigen 12F; G antigen 2E; G antigen 12G; G antigen 12D; G antigen 1; G antigen 2C; G antigen 12E; G antigen 2D; G antigen 12B; G antigen 3; G antigen 4; G antigen 12C; G antigen 5; G antigen 6; G antigen 7; G antigen 8
NM_000254	24.0022	5-methyltetrahydrofolate-homocysteine methyltransferase
NM_000488	23.9892	serpin peptidase inhibitor, clade C (antithrombin), member 1
NM_000270	23.9073	nucleoside phosphorylase
NM_004972	23.828	Janus kinase 2
NM_001098801	23.8193	chromosome 18 open reading frame 19
NM_130386	23.6702	collectin sub-family member 12
NM_153442	23.6635	G protein-coupled receptor 26
NM_001010877	23.6098	zinc finger protein 311
NM_000185	23.5854	serpin peptidase inhibitor, clade D (heparin cofactor), member 1
NM_015032	23.5508	PDS5, regulator of cohesion maintenance, homolog B (S. cerevisiae)
NM_139215	23.5503	TAF15 RNA polymerase II, TATA box binding protein (TBP)-associated factor, 68kDa
NM_006581	23.5263	fucosyltransferase 9 (alpha (1,3) fucosyltransferase)
NM_001033605	23.45	Bardet-Biedl syndrome 9
NM_130854	23.4468	protein tyrosine phosphatase, receptor type, S
NM_006189	23.4164	olfactory marker protein
NM_001017928	23.3729	coiled-coil domain containing 58
NM_173852	23.3692	keratinocyte associated protein 2
NM_014230	23.3484	signal recognition particle 68kDa
NM_144618	23.1618	GA binding protein transcription factor, beta subunit 2
NM_001926	23.0546	defensin, alpha 6, Paneth cell-specific
NM_007110	22.994	telomerase-associated protein 1
NM_021019	22.9704	myosin, light chain 6, alkali, smooth muscle and non-muscle
NM_006845	22.9372	kinesin family member 2C
NM_138383	22.928	metastasis suppressor 1-like
NM_024503	22.9158	human immunodeficiency virus type I enhancer binding protein 3
NM_020343	22.9091	chromosome 20 open reading frame 74
NM_018454	22.6536	nucleolar and spindle associated protein 1
NM_018072	22.5721	HEAT repeat containing 1
NM_012437	22.5383	SNAP-associated protein
NM_019070	22.5329	DEAD (Asp-Glu-Ala-Asp) box polypeptide 49
NM_002052	22.5217	GATA binding protein 4
NM_004333	22.5216	v-raf murine sarcoma viral oncogene homolog B1
NM_198057	22.5208	TSC22 domain family, member 3; GRAM domain containing 4
NM_020340	22.5078	KIAA1244
NM_017409	22.4976	homeobox C10
NM_033407	22.4793	dedicator of cytokinesis 7
NM_022737	22.3544	lipid phosphate phosphatase-related protein type 2
NM_001098409	22.3522	G antigen 2A; G antigen 2B; G antigen 12I; G antigen 12F; G antigen 2E; G antigen 12G; G antigen 12D; G antigen 1; G antigen 2C; G antigen 12E; G antigen 2D; G antigen 12B; G antigen 3; G antigen 4; G antigen 12C; G antigen 5; G antigen 6; G antigen 7; G antigen 8
NM_015202	22.2992	KIAA0556
NM_014142	22.2536	nudix (nucleoside diphosphate linked moiety X)-type motif 5
NM_001618	22.2005	poly (ADP-ribose) polymerase 1
NM_033009	22.0495	poly(rC) binding protein 4
NM_080603	22.0185	zinc finger, SWIM-type containing 1
NM_001166057	21.9854	peptidase D
NM_020902	21.9798	KIAA1543
NM_032859	21.9556	abhydrolase domain containing 13
NM_015120	21.9403	Alstrom syndrome 1
NM_080927	21.8598	discoidin, CUB and LCCL domain containing 2
NM_000492	21.8378	cystic fibrosis transmembrane conductance regulator (ATP-binding cassette sub-family C, member 7)
NM_002814	21.7404	proteasome (prosome, macropain) 26S subunit, non-ATPase, 10
NM_080391	21.7369	protein tyrosine phosphatase type IVA, member 2
NM_176782	21.7229	family with sequence similarity 151, member A
XM_001719766	21.6766	intestinal mucin-like
NM_001033930	21.6595	ubiquitin A-52 residue ribosomal protein fusion product 1
NM_001128159	21.6445	vacuolar protein sorting 53 homolog (S. cerevisiae)
NM_198234	21.5821	ribonuclease, RNase A family, 1 (pancreatic)
NM_021186	21.5345	zona pellucida glycoprotein 4
NM_032776	21.5287	jumonji domain containing 1C
NM_001081492	21.5002	keratin 80
NM_001142806	21.5	solute carrier family 6 (neurotransmitter transporter, creatine), member 8
NM_001031727	21.4973	methylthioribose-1-phosphate isomerase homolog (S. cerevisiae)
NM_006751	21.4927	sperm specific antigen 2
NM_020187	21.4769	chromosome 3 open reading frame 37
NM_001142272	21.4301	RAB11 family interacting protein 3 (class II)
NM_014370	21.43	SFRS protein kinase 3
NM_198038	21.3233	nudix (nucleoside diphosphate linked moiety X)-type motif 9
NM_001237	21.282	cyclin A2
NM_006980	21.2089	mitochondrial transcription termination factor
NM_003520	21.2076	histone cluster 1, H2bn
NM_001018088	21.2063	vacuolar protein sorting 13 homolog C (S. cerevisiae)
NM_001145017	21.1788	solute carrier family 36 (proton/amino acid symporter), member 3
NM_032884	21.1703	chromosome 1 open reading frame 94
NM_002619	21.0748	platelet factor 4
NM_001139515	21.0512	dachshund homolog 2 (Drosophila)
NM_001261	21.0503	cyclin-dependent kinase 9
NM_171997	21.0413	ubiquitin specific peptidase 2
NM_006349	21.0338	zinc finger, HIT type 1
NM_032607	20.7812	cAMP responsive element binding protein 3-like 3
NM_181341	20.6559	WD repeat domain 21A
XM_001716106	20.6	promyelocytic leukemia; similar to promyelocytic leukemia protein isoform 1
XM_001131929	20.5763	coiled-coil domain containing 72; hypothetical LOC729973; hypothetical LOC728416
NM_000466	20.5316	peroxisomal biogenesis factor 1
NM_001078171	20.4907	family with sequence similarity 127, member A
NM_017599	20.4472	vezatin, adherens junctions transmembrane protein
NM_003802	20.4226	myosin, heavy chain 13, skeletal muscle
NM_004808	20.4027	N-myristoyltransferase 2
NM_002097	20.373	general transcription factor IIIA
NM_052995	20.3694	clarin 1
NM_139273	20.3544	cysteinyl-tRNA synthetase
NM_205841	20.3417	serine peptidase inhibitor, Kazal type 6
NM_001130156	20.3122	myeloid leukemia factor 1
NM_000521	20.2769	hexosaminidase B (beta polypeptide)
NM_016108	20.2467	androgen-induced 1
NM_003785	20.2115	P antigen family, member 1 (prostate associated)
NM_001146192	20.1282	zinc finger, MYND-type containing 12
NM_001131019	20.1122	glial fibrillary acidic protein
NM_000100	20.1029	cystatin B (stefin B)
NM_002159	20.0667	histatin 1
NM_194247	19.9848	heterogeneous nuclear ribonucleoprotein A3
NM_012090	19.9802	microtubule-actin crosslinking factor 1
NM_175902	19.8496	chromosome 17 open reading frame 101
NM_004354	19.8428	cyclin G2
NM_138704	19.8204	necdin-like 2
NM_001115113	19.8173	WD repeat domain 26
NM_015352	19.7392	protein O-fucosyltransferase 1
NM_012131	19.7082	claudin 17
NM_172231	19.5492	splicing factor 4
NM_002524	19.4872	neuroblastoma RAS viral (v-ras) oncogene homolog
NM_003463	19.483	protein tyrosine phosphatase type IVA, member 1
NM_022374	19.4713	atlastin GTPase 2
NM_006327	19.4522	translocase of inner mitochondrial membrane 23 homolog (yeast); translocase of inner mitochondrial membrane 23 homolog B (yeast)
NM_006834	19.4494	RAB32, member RAS oncogene family
NM_020441	19.4128	coronin, actin binding protein, 1B
NM_152991	19.3626	embryonic ectoderm development
NM_015254	19.3303	kinesin family member 13B
NM_031220	19.33	PITPNM family member 3
NM_013232	19.2809	aryl-hydrocarbon receptor repressor; programmed cell death 6
NM_006000	19.1709	tubulin, alpha 4a
NM_022051	19.1507	egl nine homolog 1 (C. elegans)
NM_001134649	19.1217	eukaryotic translation initiation factor 4E family member 3
NM_018648	19.0922	NOP10 ribonucleoprotein homolog (yeast)
NM_001025436	19.0361	sperm associated antigen 16
NM_015353	18.9588	potassium channel tetramerisation domain containing 2
NM_013318	18.9129	HLA-B associated transcript 2-like
NM_001481	18.899	growth arrest-specific 8
NM_013388	18.8895	prolactin regulatory element binding
NM_006534	18.8664	nuclear receptor coactivator 3
NM_032831	18.8605	ORAI calcium release-activated calcium modulator 2
NM_016533	18.8046	ninjurin 2
NM_152705	18.8011	polymerase (RNA) I polypeptide D, 16kDa
NM_004515	18.7119	interleukin enhancer binding factor 2, 45kDa
NM_001105543	18.6646	plexin A4
XM_001716812	18.5839	hypothetical LOC100131170
NM_015957	18.5681	APAF1 interacting protein; similar to APAF1 interacting protein
NM_139009	18.5555	hemochromatosis
NM_007359	18.5222	cancer susceptibility candidate 3
NM_002634	18.4676	prohibitin
NM_024109	18.4472	chromosome 16 open reading frame 68
NM_024103	18.4379	solute carrier family 25 (mitochondrial carrier; phosphate carrier), member 23
NM_012207	18.3782	heterogeneous nuclear ribonucleoprotein H3 (2H9)
NM_021248	18.345	cadherin-like 22
NM_004798	18.3148	kinesin family member 3B
NM_002232	18.313	potassium voltage-gated channel, shaker-related subfamily, member 3
NM_006417	18.1996	interferon-induced protein 44
NM_001146729	18	HRAS-like suppressor family, member 5
NM_001080511	17.9748	C-type lectin domain family 2, member L
NM_006206	17.9713	platelet-derived growth factor receptor, alpha polypeptide
NM_001009909	17.9694	leucine zipper protein 2
NM_031925	17.9222	transmembrane protein 120A
NM_003256	17.8575	TIMP metallopeptidase inhibitor 4
NM_007214	17.8383	SEC63 homolog (S. cerevisiae)
NM_001166055	17.8315	endothelin receptor type A
NM_030973	17.8182	mediator complex subunit 25
NM_001100874	17.7375	similar to CG10806-like; similar to Na+/H+ exchanger domain containing 1; Na+/H+ exchanger domain containing 1
NM_021049	17.737	melanoma antigen family A, 5
NM_018255	17.7112	elongation protein 2 homolog (S. cerevisiae)
NM_001274	17.5797	CHK1 checkpoint homolog (S. pombe)
NM_004412	17.5645	tRNA aspartic acid methyltransferase 1
NM_020320	17.5572	arginyl-tRNA synthetase 2, mitochondrial
NM_153373	17.5094	alanine-glyoxylate aminotransferase 2-like 2
NM_000085	17.5031	chloride channel Kb
NM_004506	17.4982	heat shock transcription factor 2
NM_018088	17.4641	family with sequence similarity 90, member A1
NM_152405	17.4477	junction mediating and regulatory protein, p53 cofactor
NM_058197	17.4311	cyclin-dependent kinase inhibitor 2A (melanoma, p16, inhibits CDK4)
NM_002287	17.4273	leukocyte-associated immunoglobulin-like receptor 1
NM_000454	17.411	superoxide dismutase 1, soluble
NM_145206	17.3959	vesicle transport through interaction with t-SNAREs homolog 1A (yeast)
NM_003564	17.3865	transgelin 2
NM_198179	17.3433	pyroglutamylated RFamide peptide receptor
NM_021244	17.3158	Ras-related GTP binding D
NM_001001503	17.2672	NADH dehydrogenase (ubiquinone) flavoprotein 3, 10kDa
NM_207381	17.2576	tumor necrosis factor, alpha-induced protein 8-like 3
NM_000868	17.2505	5-hydroxytryptamine (serotonin) receptor 2C
NM_014860	17.2164	suppressor of Ty 7 (S. cerevisiae)-like
XM_001725836	17.2134	PRO1804
NM_004004	17.1927	gap junction protein, beta 2, 26kDa
NM_000941	17.1084	P450 (cytochrome) oxidoreductase
NM_130777	17.0694	X antigen family, member 2B; X antigen family, member 2
NM_006100	17.0391	ST3 beta-galactoside alpha-2,3-sialyltransferase 6
NM_001098409	17.038	G antigen 2A; G antigen 2B; G antigen 12I; G antigen 12F; G antigen 2E; G antigen 12G; G antigen 12D; G antigen 1; G antigen 2C; G antigen 12E; G antigen 2D; G antigen 12B; G antigen 3; G antigen 4; G antigen 12C; G antigen 5; G antigen 6; G antigen 7; G antigen 8
NM_002021	17.0273	flavin containing monooxygenase 1
NM_018660	16.9966	zinc finger protein 395
NM_033272	16.9448	potassium voltage-gated channel, subfamily H (eag-related), member 7
NM_003187	16.9091	TAF9 RNA polymerase II, TATA box binding protein (TBP)-associated factor, 32kDa
NM_004793	16.8293	lon peptidase 1, mitochondrial
NM_002337	16.7723	low density lipoprotein receptor-related protein associated protein 1
NM_003367	16.7423	upstream transcription factor 2, c-fos interacting
NM_018930	16.7036	protocadherin beta 10; protocadherin beta 9
NM_000786	16.6646	cytochrome P450, family 51, subfamily A, polypeptide 1
NM_032023	16.6257	Ras association (RalGDS/AF-6) domain family member 4
NM_178175	16.6147	lipoma HMGIC fusion partner-like 1
NM_030568	16.6111	KH homology domain containing 1; hypothetical protein LOC100129128
NM_005073	16.5631	solute carrier family 15 (oligopeptide transporter), member 1
NM_173632	16.4946	zinc finger protein 776
NM_016638	16.4713	ADP-ribosylation-like factor 6 interacting protein 4
XM_002347630	16.4632	hypothetical LOC728026; prothymosin, alpha; hypothetical gene supported by BC013859; prothymosin, alpha pseudogene 4 (gene sequence 112)
NM_001160001	16.4546	neuregulin 1
NM_002217	16.4166	inter-alpha (globulin) inhibitor H3
NM_001418	16.329	eukaryotic translation initiation factor 4 gamma, 2
NM_139071	16.3215	SWI/SNF related, matrix associated, actin dependent regulator of chromatin, subfamily d, member 1
XM_496355	16.2861	nucleophosmin 1 (nucleolar phosphoprotein B23, numatrin) pseudogene 21; hypothetical LOC100131044; similar to nucleophosmin 1; nucleophosmin (nucleolar phosphoprotein B23, numatrin)
NM_173560	16.2691	regulatory factor X, 6
NM_014746	16.2549	ring finger protein 144A
NM_003681	16.2399	pyridoxal (pyridoxine, vitamin B6) kinase
NM_001015001	16.1823	creatine kinase, mitochondrial 1A; creatine kinase, mitochondrial 1B
NM_005543	16.1705	insulin-like 3 (Leydig cell)
NM_016217	16.1704	headcase homolog (Drosophila)
NM_020361	16.1552	carboxypeptidase A6
NM_001171631	16.1502	nitric oxide synthase trafficker
NM_002415	16.1488	macrophage migration inhibitory factor (glycosylation-inhibiting factor)
NM_173496	16.1153	membrane protein, palmitoylated 7 (MAGUK p55 subfamily member 7)
NM_002928	16.1128	regulator of G-protein signaling 16
NM_001849	16.11	collagen, type VI, alpha 2
NM_182587	16.0048	chromosome 2 open reading frame 21
NM_152904	15.8367	cytospin B
NM_001005463	15.8045	early B-cell factor 3
NM_019604	15.7965	cytotoxic and regulatory T cell molecule
NM_020805	15.7818	kelch-like 14 (Drosophila)
XM_001715145	15.7523	similar to MCT; solute carrier family 16, member 5 (monocarboxylic acid transporter 6)
NM_015033	15.7301	formin binding protein 1
NM_000947	15.7007	primase, DNA, polypeptide 2 (58kDa)
NM_025133	15.6521	F-box protein 11
NM_033643	15.6391	ribosomal protein L36; ribosomal protein L36 pseudogene 14
NM_000770	15.6325	cytochrome P450, family 2, subfamily C, polypeptide 8
NM_014324	15.6293	C1q and tumor necrosis factor related protein 3; alpha-methylacyl-CoA racemase
NM_024830	15.6246	lysophosphatidylcholine acyltransferase 1
XM_002343551	15.5882	hypothetical protein LOC100287590
NM_001145668	15.5833	cortexin 2
NM_000706	15.58	arginine vasopressin receptor 1A
NM_017742	15.5639	zinc finger, CCHC domain containing 2
NM_033310	15.5414	potassium channel, subfamily K, member 4
NM_031469	15.4753	SH3 domain binding glutamic acid-rich protein like 2
NM_004540	15.4597	neural cell adhesion molecule 2
NM_001080430	15.4533	TOX high mobility group box family member 3
NM_031418	15.4378	anoctamin 3
NM_001146037	15.3816	solute carrier family 14 (urea transporter), member 1 (Kidd blood group)
NM_002592	15.3712	proliferating cell nuclear antigen
NM_032123	15.3481	kin of IRRE like 2 (Drosophila)
NM_025145	15.3422	chromosome 10 open reading frame 79
NM_025008	15.3415	ADAMTS-like 4
NM_133433	15.3237	Nipped-B homolog (Drosophila)
NM_003456	15.3157	zinc finger protein 205
NM_016373	15.2965	WW domain containing oxidoreductase
NM_033091	15.2958	tripartite motif-containing 4
NM_005071	15.2702	solute carrier family 1 (high affinity aspartate/glutamate transporter), member 6
NM_014026	15.232	decapping enzyme, scavenger
NM_014419	15.1974	dickkopf-like 1 (soggy)
NM_024786	15.1616	zinc finger, DHHC-type containing 11
NM_152545	15.1304	RasGEF domain family, member 1B
NM_033111	15.1155	NEDD4 binding protein 2-like 2
NM_018183	15.1041	strawberry notch homolog 1 (Drosophila)
NM_024638	15.098	queuine tRNA-ribosyltransferase domain containing 1
NM_007006	15.0921	nudix (nucleoside diphosphate linked moiety X)-type motif 21
NM_018489	15.0318	ash1 (absent, small, or homeotic)-like (Drosophila)
NM_001812	15.0148	centromere protein C 1
NM_152546	14.979	serum response factor binding protein 1
NM_005641	14.952	TAF6 RNA polymerase II, TATA box binding protein (TBP)-associated factor, 80kDa
NM_018200	14.9389	high-mobility group 20A
NM_002640	14.9184	serpin peptidase inhibitor, clade B (ovalbumin), member 8
NM_001003962	14.9147	calpain, small subunit 1
NM_005534	14.9105	interferon gamma receptor 2 (interferon gamma transducer 1)
NM_152457	14.898	zinc finger protein 597
NM_001029882	14.8943	AT hook, DNA binding motif, containing 1
NM_001143769	14.8854	zinc finger protein 438
NM_000841	14.8636	glutamate receptor, metabotropic 4
NM_001428	14.8243	enolase 1, (alpha)
NM_021969	14.7972	nuclear receptor subfamily 0, group B, member 2
NM_001076778	14.7943	family with sequence similarity 107, member A
NM_002305	14.7671	lectin, galactoside-binding, soluble, 1
NM_024690	14.7412	mucin 16, cell surface associated
NM_178562	14.7369	tetraspanin 33
NM_001130980	14.6741	dysferlin, limb girdle muscular dystrophy 2B (autosomal recessive)
NM_004501	14.67	heterogeneous nuclear ribonucleoprotein U (scaffold attachment factor A)
XM_001718435	14.6302	ribosomal protein L3; similar to 60S ribosomal protein L3 (L4)
NM_024577	14.5973	SH3 domain and tetratricopeptide repeats 2
NM_032025	14.5862	eukaryotic translation initiation factor 2A, 65kDa
NM_153331	14.575	potassium channel tetramerisation domain containing 6
NM_001170629	14.5634	chromodomain helicase DNA binding protein 8
NM_001042437	14.5447	ST3 beta-galactoside alpha-2,3-sialyltransferase 5
NM_001124758	14.4947	spinster homolog 2 (Drosophila)
NM_020455	14.4648	G protein-coupled receptor 126
NM_178011	14.4509	leucine rich repeat transmembrane neuronal 3
NM_001039395	14.432	chromosome 9 open reading frame 68
NM_001105541	14.4319	neurofilament, medium polypeptide
NM_024754	14.4222	pentatricopeptide repeat domain 2
NM_201222	14.4205	melanoma antigen family D, 2
NM_031944	14.4007	Mix1 homeobox-like 1 (Xenopus laevis)
NM_002545	14.4	opioid binding protein/cell adhesion molecule-like
NM_001029880	14.3675	Scm-like with four mbt domains 2
XM_001714385	14.3182	family with sequence similarity 132, member B
NM_005572	14.294	lamin A/C
NM_003586	14.2593	double C2-like domains, alpha
NM_001110	14.1671	ADAM metallopeptidase domain 10
NM_020972	14.1495	zinc finger, FYVE domain containing 28
NM_003406	14.147	tyrosine 3-monooxygenase/tryptophan 5-monooxygenase activation protein, zeta polypeptide
NM_001136180	14.1135	heat shock factor binding protein 1-like
NM_003114	14.0915	sperm associated antigen 1
NM_001142593	14.087	inositol 1,3,4-triphosphate 5/6 kinase
NM_014600	14.0797	EH-domain containing 3
NM_152250	14.0725	defensin, beta 105A; defensin, beta 105B
NM_012265	14.0699	rhomboid domain containing 3
NM_015048	14.0645	SET domain containing 1B
NM_001161334	14.0194	histone cluster 2, H2bf
NM_001040431	14.0154	coiled-coil domain containing 56
NM_001040633	13.9956	protein kinase, AMP-activated, gamma 2 non-catalytic subunit
NM_012287	13.9355	ArfGAP with coiled-coil, ankyrin repeat and PH domains 2
NM_203327	13.907	solute carrier family 23 (nucleobase transporters), member 2
NM_032806	13.8826	chromosome 3 open reading frame 39
NM_001170723	13.8795	chromosome 1 open reading frame 49
NM_173636	13.8649	WD repeat domain 62
NM_000015	13.8596	N-acetyltransferase 2 (arylamine N-acetyltransferase)
NM_032848	13.8371	chromosome 12 open reading frame 52
NM_003662	13.8338	pirin (iron-binding nuclear protein)
NM_001029	13.7778	ribosomal protein S26 pseudogene 38; ribosomal protein S26 pseudogene 39; ribosomal protein S26 pseudogene 35; ribosomal protein S26 pseudogene 31; ribosomal protein S26 pseudogene 20; ribosomal protein S26 pseudogene 54; ribosomal protein S26 pseudogene 2; ribosomal protein S26 pseudogene 53; ribosomal protein S26 pseudogene 25; ribosomal protein S26 pseudogene 50; ribosomal protein S26 pseudoge…
NM_022551	13.739	ribosomal protein S18 pseudogene 12; ribosomal protein S18 pseudogene 5; ribosomal protein S18
NM_024626	13.7076	V-set domain containing T cell activation inhibitor 1
NM_139285	13.6813	growth arrest-specific 2 like 2
NM_015602	13.6802	torsin A interacting protein 1
NM_153361	13.656	serine/threonine-protein kinase NIM1
NM_012276	13.6418	leukocyte immunoglobulin-like receptor, subfamily A (with TM domain), member 4
NM_145701	13.6223	cell division cycle associated 4
NM_004131	13.587	granzyme B (granzyme 2, cytotoxic T-lymphocyte-associated serine esterase 1)
NM_031243	13.5806	heterogeneous nuclear ribonucleoprotein A2/B1
XM_002347288	13.5787	glyceraldehyde-3-phosphate dehydrogenase-like 6; hypothetical protein LOC100133042; glyceraldehyde-3-phosphate dehydrogenase
NM_014632	13.5786	microtubule associated monoxygenase, calponin and LIM domain containing 2
NM_000968	13.4992	ribosomal protein L4; ribosomal protein L4 pseudogene 5; ribosomal protein L4 pseudogene 4
NM_152486	13.4789	sterile alpha motif domain containing 11
NM_007200	13.4708	A kinase (PRKA) anchor protein 13
NM_182758	13.4455	WD repeat domain 72
NM_052958	13.3857	chromosome 8 open reading frame 34
NM_000338	13.3825	solute carrier family 12 (sodium/potassium/chloride transporters), member 1
NM_019103	13.3689	zinc finger, matrin type 5
NM_080552	13.3257	solute carrier family 32 (GABA vesicular transporter), member 1
NM_017702	13.3225	differentially expressed in FDCP 8 homolog (mouse)
NM_005626	13.3027	splicing factor, arginine/serine-rich 4
NM_032790	13.2997	ORAI calcium release-activated calcium modulator 1
XM_001724133	13.2907	chibby homolog 3 (Drosophila)
NM_001491	13.2533	glucosaminyl (N-acetyl) transferase 2, I-branching enzyme (I blood group)
NM_001167738	13.2332	neuron navigator 1
NM_001123369	13.2185	protein phosphatase 6, catalytic subunit
NM_001009944	13.2162	polycystic kidney disease 1 (autosomal dominant)
NM_016491	13.2035	mitochondrial ribosomal protein L37
NM_000397	13.1572	cytochrome b-245, beta polypeptide
NM_005229	13.1263	ELK1, member of ETS oncogene family
NM_001101672	13.1249	zinc finger protein 219
NM_006020	13.1172	alkB, alkylation repair homolog 1 (E. coli)
NM_031482	13.1141	ATG10 autophagy related 10 homolog (S. cerevisiae)
NM_001040078	13.0952	lectin, galactoside-binding, soluble, 9C
XM_001726354	13.0769	hypothetical protein LOC100129113
NM_018189	13.0724	developmental pluripotency associated 4
NM_001130448	13.0593	chromosome 15 open reading frame 62
NM_138569	13.042	chromosome 6 open reading frame 142
XM_001715451	13.0292	hypothetical protein LOC100128842
NM_001098522	12.9774	HIV-1 Tat interactive protein 2, 30kDa
NM_004786	12.9515	thioredoxin-like 1
NM_018668	12.9368	vacuolar protein sorting 33 homolog B (yeast)
NM_001040450	12.9333	family with sequence similarity 63, member B
NM_032437	12.895	EF-hand calcium binding domain 7
NM_007026	12.8911	dual specificity phosphatase 14
NM_004926	12.8786	zinc finger protein 36, C3H type-like 1
NM_024761	12.8681	MOB1, Mps One Binder kinase activator-like 2B (yeast)
NM_006506	12.8523	RAS p21 protein activator 2
NM_197968	12.828	zinc finger, MYM-type 2
NM_030806	12.8145	chromosome 1 open reading frame 21
NM_030576	12.8104	LIM domain containing 2
NM_145291	12.8038	zinc finger protein 509
NM_014901	12.8019	ring finger protein 44
NM_205848	12.7744	synaptotagmin VI
NM_052845	12.7429	methylmalonic aciduria (cobalamin deficiency) cblB type
NM_001007530	12.7359	CMT1A duplicated region transcript 15
NM_001518	12.686	general transcription factor II, i; general transcription factor II, i, pseudogene
NM_054024	12.6324	melanoma inhibitory activity 2
NM_018322	12.6154	chromosome 6 open reading frame 64
NM_152379	12.6148	chromosome 1 open reading frame 131
NM_006753	12.6054	surfeit 6
NM_013271	12.5888	proprotein convertase subtilisin/kexin type 1 inhibitor
NM_015942	12.5392	MTERF domain containing 1
NM_032572	12.5356	ribonuclease, RNase A family, 7
XM_002348117	12.5023	hypothetical protein LOC284889
NM_000495	12.4885	collagen, type IV, alpha 5
NM_000506	12.4832	coagulation factor II (thrombin)
NM_145909	12.4665	zinc finger protein 323
NM_024902	12.4123	DnaJ (Hsp40) homolog, subfamily C, member 22
NM_020300	12.3874	microsomal glutathione S-transferase 1
NM_178134	12.3705	cytochrome P450, family 4, subfamily Z, polypeptide 1
NM_001619	12.3636	adrenergic, beta, receptor kinase 1
NM_005595	12.3206	nuclear factor I/A
NM_174871	12.311	proteasome (prosome, macropain) 26S subunit, non-ATPase, 12
NM_145727	12.2888	lipoprotein, Lp(a)-like 2
NM_032433	12.2778	zinc finger protein 333
NM_004380	12.2767	CREB binding protein
NM_033375	12.2654	myosin IC
NM_004707	12.263	ATG12 autophagy related 12 homolog (S. cerevisiae)
NM_173511	12.2514	family with sequence similarity 117, member B
NM_001015050	12.2323	asparagine-linked glycosylation 1 homolog pseudogene; asparagine-linked glycosylation 1-like
NM_032294	12.2315	calcium/calmodulin-dependent protein kinase kinase 1, alpha
NM_016033	12.2257	family with sequence similarity 82, member B
NM_007191	12.2247	WNT inhibitory factor 1
NM_022353	12.2117	O-sialoglycoprotein endopeptidase-like 1
NM_178353	12.1899	late cornified envelope 1E
NM_014244	12.1573	ADAM metallopeptidase with thrombospondin type 1 motif, 2
NM_144654	12.1426	chromosome 9 open reading frame 116
NM_004599	12.1318	sterol regulatory element binding transcription factor 2
NM_144712	12.1304	solute carrier family 23 (nucleobase transporters), member 3
NM_001007089	12.1036	regulated endocrine-specific protein 18
NM_006120	12.1006	major histocompatibility complex, class II, DM alpha
NM_016448	12.0611	denticleless homolog (Drosophila)
NM_018246	12.0605	coiled-coil domain containing 25
NM_015962	12.0565	FCF1 small subunit (SSU) processome component homolog (S. cerevisiae)
NM_001004419	12.0484	C-type lectin domain family 2, member D
NM_014227	12.0114	solute carrier family 5 (low affinity glucose cotransporter), member 4
NM_022095	12.0104	zinc finger protein 335
NM_173825	11.9431	RAB, member of RAS oncogene family-like 3
NM_004928	11.9371	chromosome 21 open reading frame 2
NM_205842	11.9192	NCK-associated protein 1
NM_021177	11.9163	LSM2 homolog, U6 small nuclear RNA associated (S. cerevisiae)
NM_052867	11.9147	sodium leak channel, non-selective
NM_024921	11.9122	premature ovarian failure, 1B
NM_003980	11.9116	microtubule-associated protein 7
NM_014470	11.903	Rho family GTPase 1
NM_001625	11.8783	adenylate kinase 2
NM_017631	11.8062	DEAD (Asp-Glu-Ala-Asp) box polypeptide 60
NM_024665	11.7231	transducin (beta)-like 1 X-linked receptor 1
NM_004045	11.7198	ATX1 antioxidant protein 1 homolog (yeast)
NM_031904	11.7071	FERM domain containing 8
NM_020166	11.6636	methylcrotonoyl-Coenzyme A carboxylase 1 (alpha)
NM_003100	11.6569	sorting nexin 2
NM_007315	11.647	signal transducer and activator of transcription 1, 91kDa
NM_000735	11.6266	glycoprotein hormones, alpha polypeptide
NM_133376	11.6054	integrin, beta 1 (fibronectin receptor, beta polypeptide, antigen CD29 includes MDF2, MSK12)
NM_019554	11.5879	S100 calcium binding protein A4
NM_145256	11.5714	leucine rich repeat containing 25
NM_001511	11.5597	chemokine (C-X-C motif) ligand 1 (melanoma growth stimulating activity, alpha)
NM_000757	11.5584	colony stimulating factor 1 (macrophage)
NM_001394	11.4526	dual specificity phosphatase 4
NM_024958	11.4308	neurensin 2
NM_006947	11.4136	signal recognition particle 72kDa
NM_012450	11.4106	solute carrier family 13 (sodium/sulfate symporters), member 4
NM_080608	11.4033	chromosome 20 open reading frame 165
NM_002575	11.3836	serpin peptidase inhibitor, clade B (ovalbumin), member 2
NM_002918	11.3514	regulatory factor X, 1 (influences HLA class II expression)
NM_001003937	11.337	TSPY-like 6
NM_018252	11.3333	transmembrane protein 206
NM_203462	11.2987	Morf4 family associated protein 1-like 1
NM_001033082	11.2805	v-myc myelocytomatosis viral oncogene homolog 1, lung carcinoma derived (avian)
NM_000188	11.277	hexokinase 1
NM_000978	11.2734	ribosomal protein L23 pseudogene 6; ribosomal protein L23
XM_001726390	11.2532	hypothetical protein LOC100128439
NM_021623	11.2373	pleckstrin homology domain containing, family A (phosphoinositide binding specific) member 2
NM_032489	11.2	acrosin binding protein
NM_005088	11.1782	splicing factor, arginine/serine-rich 17A
NM_182697	11.1731	ubiquitin-conjugating enzyme E2H (UBC8 homolog, yeast)
NM_001134492	11.1674	heparan sulfate 2-O-sulfotransferase 1
NM_015131	11.1349	WD repeat domain 43
NM_001039547	11.1318	glycerol kinase 5 (putative)
NM_007158	11.1287	cold shock domain containing E1, RNA-binding
NM_199249	11.1205	chromosome 19 open reading frame 48
NM_024594	11.118	pantothenate kinase 3
NM_032343	11.0972	coiled-coil-helix-coiled-coil-helix domain containing 6
NM_032591	11.0695	solute carrier family 9 (sodium/hydrogen exchanger), member 7
NM_014018	11.0676	mitochondrial ribosomal protein S28
NM_006216	11.0657	serpin peptidase inhibitor, clade E (nexin, plasminogen activator inhibitor type 1), member 2
NM_014358	11.0524	C-type lectin domain family 4, member E
NM_013363	11.0472	procollagen C-endopeptidase enhancer 2
NM_000791	11.0404	dihydrofolate reductase
NM_207111	11.0169	ring finger protein 216
NM_005859	10.9971	purine-rich element binding protein A
NM_018411	10.9818	hairless homolog (mouse)
NM_173593	10.9423	beta-1,4-N-acetyl-galactosaminyl transferase 3
NM_018120	10.9301	armadillo repeat containing 1
NM_001163990	10.9213	RAB37, member RAS oncogene family
NM_006370	10.9155	vesicle transport through interaction with t-SNAREs homolog 1B (yeast)
NM_001159508	10.8942	isovaleryl Coenzyme A dehydrogenase
NM_001127364	10.8647	chromosome 7 open reading frame 46
NM_005933	10.8534	myeloid/lymphoid or mixed-lineage leukemia (trithorax homolog, Drosophila)
NM_006285	10.8496	testis-specific kinase 1
NM_016334	10.7997	G protein-coupled receptor 89C; G protein-coupled receptor 89B; G protein-coupled receptor 89A
NM_002473	10.7745	myosin, heavy chain 9, non-muscle
NM_001145402	10.7162	family with sequence similarity 71, member E2
NM_001084	10.7099	procollagen-lysine, 2-oxoglutarate 5-dioxygenase 3
NM_006052	10.6916	Down syndrome critical region gene 3
NM_003079	10.6412	SWI/SNF related, matrix associated, actin dependent regulator of chromatin, subfamily e, member 1
NM_003364	10.6378	uridine phosphorylase 1
NM_001080138	10.6336	cancer/testis antigen family 47, member A1; cancer/testis antigen family 47, member A2; cancer/testis antigen family 47, member A3; cancer/testis antigen family 47, member A11; cancer/testis antigen family 47, member A4; cancer/testis antigen family 47, member A10; cancer/testis antigen family 47, member A5; cancer/testis antigen family 47, member A6; cancer/testis antigen family 47, member A8; c…
NM_016082	10.6221	CDK5 regulatory subunit associated protein 1
NM_001113239	10.5882	homeodomain interacting protein kinase 2; similar to homeodomain interacting protein kinase 2
NM_152707	10.5857	solute carrier family 25 (mitochondrial carrier; Graves disease autoantigen), member 16
NM_004947	10.5835	dedicator of cytokinesis 3
NM_138796	10.581	spermatogenesis associated 17
NM_018839	10.5662	NSFL1 (p97) cofactor (p47)
NM_003985	10.5622	tyrosine kinase, non-receptor, 1
NM_015190	10.5614	DnaJ (Hsp40) homolog, subfamily C, member 9
NM_012141	10.558	integrator complex subunit 6
NM_003467	10.5518	chemokine (C-X-C motif) receptor 4
NM_001018100	10.5471	glutamate receptor, ionotropic, N-methyl D-aspartate-like 1B; glutamate receptor, ionotropic, N-methyl D-aspartate-like 1A; GRINL1A complex locus
NM_004373	10.5402	cytochrome c oxidase subunit VIa polypeptide 1
NM_134269	10.5285	smoothelin
NM_003299	10.5238	heat shock protein 90kDa beta (Grp94), member 1
NM_015688	10.5058	family with sequence similarity 184, member B
NM_022100	10.5002	mitochondrial ribosomal protein S14
NM_080798	10.4935	collagen, type XIII, alpha 1
NM_015361	10.4928	R3H domain containing 1
NM_001126051	10.4722	hepatoma-derived growth factor (high-mobility group protein 1-like)
NM_003394	10.469	wingless-type MMTV integration site family, member 10B
NM_016205	10.4534	platelet derived growth factor C
NM_004927	10.4529	mitochondrial ribosomal protein L49
NM_001012320	10.4369	zinc finger protein 302
NM_177405	10.4301	cat eye syndrome chromosome region, candidate 1
NM_207341	10.428	zona pellucida glycoprotein 1 (sperm receptor)
NM_024529	10.424	cell division cycle 73, Paf1/RNA polymerase II complex component, homolog (S. cerevisiae)
NM_019858	10.4191	G protein-coupled receptor 162
NM_024900	10.416	PHD finger protein 17
NM_139015	10.4157	signal peptide peptidase 3
NM_001142627	10.3207	Sec61 alpha 2 subunit (S. cerevisiae)
NM_014555	10.3153	transient receptor potential cation channel, subfamily M, member 5
NM_015021	10.302	zinc finger protein 292
NM_016073	10.2979	hepatoma-derived growth factor, related protein 3
NM_001165413	10.2788	serpin peptidase inhibitor, clade E (nexin, plasminogen activator inhibitor type 1), member 1
NM_020999	10.2679	neurogenin 3
NM_133452	10.2546	ribonucleoprotein, PTB-binding 1
NM_138367	10.2474	zinc finger protein 251
NM_001160109	10.2396	nitric oxide synthase 3 (endothelial cell)
NM_021130	10.2335	similar to TRIMCyp; peptidylprolyl isomerase A (cyclophilin A); peptidylprolyl isomerase A (cyclophilin A)-like 3
NM_153757	10.2308	nucleosome assembly protein 1-like 5
NM_173548	10.2192	zinc finger protein 584
NM_020784	10.1955	thioredoxin domain containing 16
NM_203471	10.1829	lectin, galactoside-binding, soluble, 14
NM_024094	10.175	defective in sister chromatid cohesion 1 homolog (S. cerevisiae)
NM_001080474	10.1646	chromosome 2 open reading frame 78
NM_001106	10.1493	activin A receptor, type IIB
NM_014480	10.1329	zinc finger protein 544
NM_054031	10.1071	MAS-related GPR, member X3
NM_001001551	10.1031	chromosome 9 open reading frame 103
NM_001010883	10.0885	family with sequence similarity 102, member B
NM_014410	10.073	clusterin-like 1 (retinal)
NM_003290	10.0635	tropomyosin 4
NM_005906	10.051	male germ cell-associated kinase
NM_006865	10.0419	leukocyte immunoglobulin-like receptor, subfamily A (without TM domain), member 3
NM_001145909	10.0342	tetratricopeptide repeat, ankyrin repeat and coiled-coil containing 1
NM_021629	10.0207	guanine nucleotide binding protein (G protein), beta polypeptide 4
NM_016091	10.0194	eukaryotic translation initiation factor 3, subunit L
NM_001039141	10.0128	TRIO and F-actin binding protein
NM_001136478	10.0096	acidic (leucine-rich) nuclear phosphoprotein 32 family, member E
NM_001135745	9.99753	amyotrophic lateral sclerosis 2 (juvenile)
NM_001614	9.97931	actin, gamma 1
NM_015060	9.9614	AVL9 homolog (S. cerevisiase)
NM_001005742	9.94333	glucosidase, beta; acid (includes glucosylceramidase)
NM_015264	9.9423	chromosome 22 open reading frame 9
NM_002758	9.94041	mitogen-activated protein kinase kinase 6
NM_032843	9.92958	fibrinogen C domain containing 1
NM_017957	9.9253	epsin 3
NM_012426	9.92358	splicing factor 3b, subunit 3, 130kDa
NM_014494	9.91415	trinucleotide repeat containing 6A
NM_152269	9.91211	chromosome 12 open reading frame 65
NM_198262	9.87862	arginine/serine-rich coiled-coil 2
NM_172213	9.86774	CD8b molecule
NM_003327	9.85348	tumor necrosis factor receptor superfamily, member 4
NM_000778	9.85328	cytochrome P450, family 4, subfamily A, polypeptide 11
NM_020191	9.84762	mitochondrial ribosomal protein S22
NM_015351	9.83347	tetratricopeptide repeat domain 9
NM_018375	9.82222	solute carrier family 39 (zinc transporter), member 9
NM_020964	9.81334	KIAA1632
NM_015250	9.80825	bicaudal D homolog 2 (Drosophila)
NM_198056	9.80471	sodium channel, voltage-gated, type V, alpha subunit
NM_173092	9.78154	potassium voltage-gated channel, subfamily H (eag-related), member 6
NM_012423	9.78001	ribosomal protein L13a pseudogene 7; ribosomal protein L13a pseudogene 5; ribosomal protein L13a pseudogene 16; ribosomal protein L13a; ribosomal protein L13a pseudogene 18
NM_014996	9.77675	phospholipase C, eta 1
NM_001143979	9.77667	nudE nuclear distribution gene E homolog 1 (A. nidulans)
NM_001355	9.76796	D-dopachrome tautomerase
NM_012446	9.75085	single-stranded DNA binding protein 2
NM_022899	9.74769	ARP8 actin-related protein 8 homolog (yeast)
NM_003755	9.71652	eukaryotic translation initiation factor 3, subunit G
NM_000971	9.6855	ribosomal protein L7 pseudogene 26; ribosomal protein L7 pseudogene 16; ribosomal protein L7; ribosomal protein L7 pseudogene 32; ribosomal protein L7 pseudogene 23; ribosomal protein L7 pseudogene 24; ribosomal protein L7 pseudogene 20
NM_145071	9.68421	cytokine inducible SH2-containing protein
NM_153705	9.66879	KDEL (Lys-Asp-Glu-Leu) containing 2
NM_001127205	9.659	heme oxygenase (decycling) 2
NM_005306	9.65433	free fatty acid receptor 2
NM_002257	9.64539	kallikrein 1
XM_001720964	9.62609	proline-rich nuclear receptor coactivator 2; similar to hCG1728885
NM_001122965	9.61905	repetin
NM_007190	9.6087	SEC23 interacting protein
NM_145177	9.60386	dehydrogenase/reductase (SDR family) X-linked
NM_000312	9.60371	protein C (inactivator of coagulation factors Va and VIIIa)
NM_005684	9.59677	G protein-coupled receptor 52
NM_014045	9.58784	low density lipoprotein receptor-related protein 10
NM_001114139	9.58161	erythrocyte membrane protein band 4.9 (dematin)
NM_003070	9.57471	SWI/SNF related, matrix associated, actin dependent regulator of chromatin, subfamily a, member 2
NM_001859	9.56992	solute carrier family 31 (copper transporters), member 1
NM_003528	9.55922	histone cluster 2, H2be
NM_152464	9.5585	transmembrane protein 199
NM_138924	9.5363	guanidinoacetate N-methyltransferase
NM_173514	9.53269	solute carrier family 38, member 9
NM_001040437	9.52793	chromosome 6 open reading frame 48; small nucleolar RNA, C/D box 52
NM_001136198	9.52196	fizzy/cell division cycle 20 related 1 (Drosophila)
NM_003844	9.50549	tumor necrosis factor receptor superfamily, member 10a
XM_001726720	9.50198	hypothetical LOC100130609
NM_001098818	9.50091	phosphodiesterase 4C, cAMP-specific (phosphodiesterase E1 dunce homolog, Drosophila)
NM_001079855	9.4951	glycogenin 2
NM_006251	9.49031	protein kinase, AMP-activated, alpha 1 catalytic subunit
NM_001159330	9.48954	Rho GTPase activating protein 27
NM_001127394	9.48116	tRNA splicing endonuclease 15 homolog (S. cerevisiae)
NM_017854	9.47882	transmembrane protein 160
NM_138358	9.47796	chromosome 19 open reading frame 52
NM_001127244	9.46678	leucine rich repeat containing 8 family, member A
NM_004873	9.45086	BCL2-associated athanogene 5
NM_017780	9.45043	chromodomain helicase DNA binding protein 7
NM_014696	9.4501	G protein regulated inducer of neurite outgrowth 2
NM_182594	9.42935	zinc finger protein 454
NM_052886	9.42398	mal, T-cell differentiation protein 2
NM_080626	9.38778	BRI3 binding protein
NM_001171134	9.38193	family with sequence similarity 3, member A
NM_033312	9.37496	CDC14 cell division cycle 14 homolog A (S. cerevisiae)
NM_015004	9.37132	exosome component 7
NM_020796	9.36778	sema domain, transmembrane domain (TM), and cytoplasmic domain, (semaphorin) 6A
NM_024590	9.35848	arylsulfatase family, member J
NM_001032731	9.35632	2'-5'-oligoadenylate synthetase 2, 69/71kDa
NM_021571	9.34618	caspase recruitment domain family, member 18
NM_145003	9.30918	t-SNARE domain containing 1
NM_032146	9.30035	ADP-ribosylation factor-like 6
NM_153035	9.28862	chromosome 1 open reading frame 83
NM_002541	9.27597	oxoglutarate (alpha-ketoglutarate) dehydrogenase (lipoamide)
NM_002950	9.27193	ribophorin I
NM_005467	9.22833	N-acetylated alpha-linked acidic dipeptidase 2
NM_000024	9.21933	adrenergic, beta-2-, receptor, surface
NM_006088	9.20464	tubulin, beta 2C
NM_003730	9.18241	ribonuclease T2
NM_001024401	9.16286	SH3-binding domain kinase 1
NM_013354	9.16284	CCR4-NOT transcription complex, subunit 7
NM_020680	9.15434	SCY1-like 1 (S. cerevisiae)
NM_001007527	9.15096	LMBR1 domain containing 2
NM_017489	9.12557	similar to telomeric repeat binding factor (NIMA-interacting) 1; telomeric repeat binding factor (NIMA-interacting) 1; telomeric repeat binding factor (NIMA-interacting) 1 pseudogene
NM_001135844	9.11992	signal-regulatory protein beta 1
NM_014602	9.11026	phosphoinositide-3-kinase, regulatory subunit 4
NM_001029863	9.10266	chromosome 6 open reading frame 120
NM_001017979	9.04762	RAB28, member RAS oncogene family
NM_001007248	9.04293	zinc finger protein 599
NM_001142316	9.03611	LIM domain only 2 (rhombotin-like 1)
NM_198708	8.97742	hydroxysteroid (11-beta) dehydrogenase 1-like
NM_205767	8.97382	chromosome 19 open reading frame 70
NM_000918	8.96403	prolyl 4-hydroxylase, beta polypeptide
NM_001032367	8.93787	serine peptidase inhibitor, Kunitz type 1
NM_002663	8.91578	phospholipase D2
NM_015426	8.89869	WD repeat domain 51A
NM_178840	8.88209	chromosome 1 open reading frame 64
NM_014671	8.86734	ubiquitin protein ligase E3C
NM_182705	8.8645	hypothetical protein LOC100133632; family with sequence similarity 101, member B
NM_201434	8.86353	RAB5C, member RAS oncogene family
NM_015201	8.86067	block of proliferation 1
NM_178826	8.85714	anoctamin 4
NM_001017371	8.85318	Sp3 transcription factor
NM_003130	8.85057	sorcin
NM_003353	8.78966	urocortin
NM_201432	8.78332	growth arrest-specific 7
NM_000741	8.77404	cholinergic receptor, muscarinic 4
NM_003771	8.77392	keratin 36
NM_004293	8.77155	guanine deaminase
NM_002831	8.76716	protein tyrosine phosphatase, non-receptor type 6
NM_016944	8.75929	taste receptor, type 2, member 4
NM_013260	8.75379	SAP30 binding protein
NM_021059	8.74774	histone cluster 1, H3j; histone cluster 1, H3i; histone cluster 1, H3h; histone cluster 1, H3g; histone cluster 1, H3f; histone cluster 1, H3e; histone cluster 1, H3d; histone cluster 1, H3c; histone cluster 1, H3b; histone cluster 1, H3a; histone cluster 1, H2ad; histone cluster 2, H3a; histone cluster 2, H3c; histone cluster 2, H3d
NM_014992	8.73308	dishevelled associated activator of morphogenesis 1
NM_014437	8.72891	solute carrier family 39 (zinc transporter), member 1
NM_024817	8.7027	thrombospondin, type I, domain containing 4
NM_000598	8.69959	insulin-like growth factor binding protein 3
NM_004087	8.69465	discs, large homolog 1 (Drosophila)
NM_199461	8.68778	nanos homolog 1 (Drosophila)
NM_005591	8.68415	MRE11 meiotic recombination 11 homolog A (S. cerevisiae)
NM_020126	8.66359	sphingosine kinase 2
NM_006532	8.65333	elongation factor RNA polymerase II
NM_006773	8.64112	DEAD (Asp-Glu-Ala-Asp) box polypeptide 18
NM_001126133	8.64072	troponin T type 1 (skeletal, slow)
NM_014634	8.59623	protein phosphatase 1F (PP2C domain containing)
NM_006943	8.58997	SRY (sex determining region Y)-box 12
NM_001170750	8.55567	sushi-repeat-containing protein, X-linked
NM_004685	8.54399	myotubularin related protein 6
NM_001042698	8.5349	zinc finger, SWIM-type containing 7
NM_178450	8.52174	membrane-associated ring finger (C3HC4) 3
NM_001127232	8.51559	autism susceptibility candidate 2
NM_014732	8.51025	KIAA0513
NM_001144969	8.50483	neural precursor cell expressed, developmentally down-regulated 4-like
NM_022748	8.50459	tensin 3
NM_033251	8.4986	ribosomal protein L13 pseudogene 12; ribosomal protein L13
NM_001080480	8.49412	membrane bound O-acyltransferase domain containing 1
NM_005360	8.49365	v-maf musculoaponeurotic fibrosarcoma oncogene homolog (avian)
NM_015275	8.48713	KIAA1033
NM_006717	8.43637	spindlin 1
NM_198480	8.43205	zinc finger protein 615
NM_006729	8.40694	diaphanous homolog 2 (Drosophila)
NM_022073	8.40505	egl nine homolog 3 (C. elegans)
NM_033082	8.39972	SAP domain containing ribonucleoprotein
NM_001136498	8.39189	CDGSH iron sulfur domain 3
NM_144682	8.3685	schlafen family member 13
NM_001099289	8.36128	SH3 domain containing ring finger 3
NM_001101663	8.35468	neuroblastoma breakpoint family, member 15; neuroblastoma breakpoint family, member 14; neuroblastoma breakpoint family, member 9; neuroblastoma breakpoint family, member 11; neuroblastoma breakpoint family, member 11-like; neuroblastoma breakpoint family, member 10; neuroblastoma breakpoint family, member 12; neuroblastoma breakpoint family, member 20; neuroblastoma breakpoint family, member 1; …
NM_003269	8.35317	nuclear receptor subfamily 2, group E, member 1
NM_006891	8.33449	crystallin, gamma D
NM_174970	8.32974	ST3 beta-galactoside alpha-2,3-sialyltransferase 3
NM_015873	8.32877	villin-like
XM_379840	8.32379	solute carrier family 29 (nucleoside transporters), member 4; similar to solute carrier family 29 (nucleoside transporters), member 4
XM_001129425	8.30957	gamma-glutamyltransferase light chain 3; gamma-glutamyltransferase 4 pseudogene; gamma-glutamyltransferase 2; gamma-glutamyltransferase 1; gamma-glutamyltransferase light chain 5 pseudogene
NM_005638	8.30698	vesicle-associated membrane protein 7
NM_017982	8.30358	sushi domain containing 4
NM_001105530	8.28876	CAP, adenylate cyclase-associated protein 1 (yeast)
NM_023934	8.2844	FUN14 domain containing 2
NM_005359	8.27759	SMAD family member 4
NM_033256	8.27688	protein phosphatase 1, regulatory (inhibitor) subunit 14A
NM_198850	8.27075	pleckstrin homology-like domain, family B, member 3
NM_001012664	8.26982	solute carrier family 3 (activators of dibasic and neutral amino acid transport), member 2
NM_001142389	8.26108	patatin-like phospholipase domain containing 4
NM_001508	8.23839	G protein-coupled receptor 39
NM_152765	8.23631	chromosome 8 open reading frame 46
NM_000430	8.23333	platelet-activating factor acetylhydrolase, isoform Ib, subunit 1 (45kDa)
NM_016052	8.22119	ribosomal RNA processing 15 homolog (S. cerevisiae)
NM_006083	8.20018	similar to CG18005; IK cytokine, down-regulator of HLA II
NM_006835	8.1856	cyclin I
NM_175709	8.18424	chromobox homolog 7
NM_014255	8.17938	canopy 2 homolog (zebrafish)
NM_014155	8.15718	zinc finger and BTB domain containing 44
NM_016453	8.15705	NCK interacting protein with SH3 domain
NM_153604	8.15686	myocardin
XM_939247	8.15357	ribosomal L24 domain containing 1; similar to ribosomal protein L24-like
NM_001015053	8.13269	histone deacetylase 5
NM_014636	8.12389	Ral GEF with PH domain and SH3 binding motif 1
NM_001033581	8.1223	protein kinase C, zeta
NM_199464	8.11586	potassium channel regulator
NM_178815	8.09434	ADP-ribosylation factor-like 5B
NM_003211	8.08511	similar to G/T mismatch-specific thymine DNA glycosylase; thymine-DNA glycosylase
NM_001038633	8.06668	R-spondin homolog (Xenopus laevis)
NM_017909	8.06073	required for meiotic nuclear division 1 homolog (S. cerevisiae)
NM_001270	8.05376	chromodomain helicase DNA binding protein 1
NM_018670	8.05189	mesoderm posterior 1 homolog (mouse)
NM_080476	8.04251	phosphatidylinositol glycan anchor biosynthesis, class U
NM_014254	8.03188	transmembrane protein 5
XM_001128444	8.03051	zinc finger protein 66
NM_014801	8.0072	pecanex-like 2 (Drosophila)
NM_199368	7.98004	transient receptor potential cation channel, subfamily C, member 4 associated protein
NM_022157	7.96964	Ras-related GTP binding C
NM_198315	7.96935	von Willebrand factor A domain containing 5A
NM_006313	7.96874	ubiquitin specific peptidase 15
NM_004112	7.96526	fibroblast growth factor 11
NM_000784	7.96499	cytochrome P450, family 27, subfamily A, polypeptide 1
NM_014515	7.96474	CCR4-NOT transcription complex, subunit 2
NM_153697	7.96296	ankyrin repeat domain 44
NM_003089	7.9442	small nuclear ribonucleoprotein 70kDa (U1)
NM_024692	7.94249	CAP-GLY domain containing linker protein family, member 4
NM_014296	7.93282	calpain 7
NM_022171	7.93198	T-cell leukemia translocation altered gene
NM_005870	7.93114	Sin3A-associated protein, 18kDa
NM_005284	7.92381	G protein-coupled receptor 6
NM_022153	7.92273	chromosome 10 open reading frame 54
NM_020645	7.92208	nuclear receptor interacting protein 3
NM_001919	7.91235	dodecenoyl-Coenzyme A delta isomerase (3,2 trans-enoyl-Coenzyme A isomerase)
NM_004329	7.90051	bone morphogenetic protein receptor, type IA; similar to ALK-3
NM_014041	7.8985	signal peptidase complex subunit 1 homolog (S. cerevisiae)
NM_003222	7.89459	transcription factor AP-2 gamma (activating enhancer binding protein 2 gamma)
NM_152349	7.8931	keratin 222 pseudogene
NM_014460	7.89285	cold shock domain containing C2, RNA binding
NM_023077	7.89072	chromosome 1 open reading frame 163
NM_002844	7.88476	protein tyrosine phosphatase, receptor type, K
NM_020159	7.88267	SWI/SNF-related, matrix-associated actin-dependent regulator of chromatin, subfamily a, containing DEAD/H box 1
NM_182569	7.87213	glycerophosphodiester phosphodiesterase domain containing 1
NM_017841	7.87174	chromosome 11 open reading frame 79
NM_004343	7.86604	calreticulin
NM_198514	7.86559	NHL repeat containing 2
NM_020809	7.85216	Rho GTPase activating protein 20
NM_133482	7.84083	RAD50 homolog (S. cerevisiae)
NM_014501	7.83157	ubiquitin-conjugating enzyme E2S
NM_015216	7.819	histidine acid phosphatase domain containing 1
NM_021163	7.81842	hypothetical LOC389458; RB-associated KRAB zinc finger
NM_001032392	7.80864	plasminogen-like B2; plasminogen-like B1
NM_173822	7.80769	family with sequence similarity 126, member B
NM_005913	7.80702	melanocortin 5 receptor
XM_937132	7.79943	SET nuclear oncogene; similar to SET translocation
NM_001126241	7.79926	tumor protein p73
NM_001134222	7.77778	iroquois homeobox 2
NM_003869	7.74355	carboxylesterase 2 (intestine, liver)
NM_022449	7.7409	RAB17, member RAS oncogene family
NM_032837	7.72087	family with sequence similarity 104, member A
NM_206996	7.71454	sperm associated antigen 17
NM_001344	7.71374	defender against cell death 1
NM_213674	7.70922	tropomyosin 2 (beta)
NM_080861	7.68558	splA/ryanodine receptor domain and SOCS box containing 3
NM_022782	7.67442	M-phase phosphoprotein 9
NM_203458	7.66944	Notch homolog 2 (Drosophila) N-terminal like
NM_001171	7.66639	ATP-binding cassette, sub-family C, member 6 pseudogene 2; ATP-binding cassette, sub-family C (CFTR/MRP), member 6
NM_005983	7.65959	S-phase kinase-associated protein 2 (p45)
NM_018976	7.65861	solute carrier family 38, member 2
NM_001140	7.63424	arachidonate 15-lipoxygenase
NM_001161619	7.62881	dihydrouridine synthase 3-like (S. cerevisiae)
NM_004364	7.61598	CCAAT/enhancer binding protein (C/EBP), alpha
NM_152260	7.60778	RNA pseudouridylate synthase domain containing 2
NM_032464	7.57401	linker for activation of T cells family, member 2
NM_001024	7.57327	ribosomal protein S21
NM_001168474	7.55658	TAF7-like RNA polymerase II, TATA box binding protein (TBP)-associated factor, 50kDa
NM_006087	7.5551	tubulin, beta 4
NM_022892	7.55424	NLR family, apoptosis inhibitory protein
NM_002006	7.55207	fibroblast growth factor 2 (basic)
NM_014050	7.54872	mitochondrial ribosomal protein L42
NM_001423	7.54195	epithelial membrane protein 1
NM_001128423	7.53574	MPV17 mitochondrial membrane protein-like
NM_033543	7.53525	carcinoembryonic antigen-related cell adhesion molecule 21
NM_015512	7.52976	dynein, axonemal, heavy chain 1
NM_145806	7.52035	zinc finger protein 511
NM_001005417	7.51107	UDP-Gal:betaGlcNAc beta 1,4- galactosyltransferase, polypeptide 2
XM_001720870	7.50496	acyl-malonyl condensing enzyme 1-like 3; acyl-malonyl condensing enzyme 1-like 2; acyl-malonyl condensing enzyme 1-like 1; acyl-malonyl condensing enzyme 1
NM_144691	7.49838	calpain 12
NM_001031732	7.48276	YTH domain containing 1
NM_002949	7.48073	mitochondrial ribosomal protein L12
NM_017749	7.48037	autophagy/beclin-1 regulator 1
NM_001100592	7.47158	ATPase, H+ transporting V0 subunit e2
NM_001164458	7.4701	actin-related Arp11
NM_001167890	7.44737	EGF-like-domain, multiple 6
NM_001080379	7.44058	PARK2 co-regulated
NM_015966	7.43201	ERGIC and golgi 3
NM_021134	7.42315	mitochondrial ribosomal protein L23
NM_006003	7.4191	ubiquinol-cytochrome c reductase, Rieske iron-sulfur polypeptide-like 1; ubiquinol-cytochrome c reductase, Rieske iron-sulfur polypeptide 1
NM_145052	7.40312	uracil phosphoribosyltransferase (FUR1) homolog (S. cerevisiae)
NM_024040	7.37617	CUE domain containing 2
NM_005592	7.37027	muscle, skeletal, receptor tyrosine kinase
NM_001159747	7.36111	coiled-coil and C2 domain containing 2B
NM_133491	7.35881	spermidine/spermine N1-acetyltransferase family member 2
NM_002003	7.35672	ficolin (collagen/fibrinogen domain containing) 1
NM_178532	7.3386	ring finger protein 180
NM_016239	7.33166	myosin XVA
NM_153610	7.33113	cardiomyopathy associated 5
NM_015173	7.31944	TBC1 (tre-2/USP6, BUB2, cdc16) domain family, member 1
NM_172388	7.30842	nuclear factor of activated T-cells, cytoplasmic, calcineurin-dependent 1
NM_001101663	7.30794	neuroblastoma breakpoint family, member 15; neuroblastoma breakpoint family, member 14; neuroblastoma breakpoint family, member 9; neuroblastoma breakpoint family, member 11; neuroblastoma breakpoint family, member 11-like; neuroblastoma breakpoint family, member 10; neuroblastoma breakpoint family, member 12; neuroblastoma breakpoint family, member 20; neuroblastoma breakpoint family, member 1; …
NM_032223	7.30423	pecanex-like 3 (Drosophila)
NM_000946	7.27825	primase, DNA, polypeptide 1 (49kDa)
NM_030938	7.27441	transmembrane protein 49
XM_001726794	7.27253	ovarian cancer-related protein 1
NM_145911	7.26936	zinc finger protein 23 (KOX 16)
NM_032118	7.26353	WD repeat domain 54
NM_000616	7.25142	CD4 molecule
NM_001168316	7.24743	UDP glycosyltransferase 3 family, polypeptide A2
NM_001093772	7.24468	similar to Mast/stem cell growth factor receptor precursor (SCFR) (Proto-oncogene tyrosine-protein kinase Kit) (c-kit) (CD117 antigen); v-kit Hardy-Zuckerman 4 feline sarcoma viral oncogene homolog
NM_000193	7.24415	sonic hedgehog homolog (Drosophila)
NM_139067	7.24389	SWI/SNF related, matrix associated, actin dependent regulator of chromatin, subfamily c, member 2
NM_004870	7.23414	mannose-P-dolichol utilization defect 1
XM_001719950	7.2274	FRSS1829
NM_019855	7.22581	calcium binding protein 5
NM_016016	7.22537	solute carrier family 25, member 39
NM_013346	7.22272	sorting nexin 12
NM_014387	7.19908	linker for activation of T cells
NM_014576	7.17021	APOBEC1 complementation factor
NM_001192	7.16226	tumor necrosis factor receptor superfamily, member 17
XM_001725257	7.15834	hypothetical LOC729505; similar to hCG2040565; high-mobility group nucleosomal binding domain 2; similar to high-mobility group nucleosomal binding domain 2
NM_015207	7.14695	OTU domain containing 3
NM_145301	7.14075	family with sequence similarity 18, member B2; family with sequence similarity 18, member B
NM_004986	7.13904	kinectin 1 (kinesin receptor)
NM_016547	7.13799	stromal cell derived factor 4
NM_004358	7.13423	cell division cycle 25 homolog B (S. pombe)
NM_014914	7.12734	ArfGAP with GTPase domain, ankyrin repeat and PH domain 1
NM_018031	7.12578	WD repeat domain 6
NM_025194	7.12281	inositol 1,4,5-trisphosphate 3-kinase C
NM_001008397	7.12005	glutathione peroxidase 8 (putative)
NM_005756	7.11285	G protein-coupled receptor 64
NM_016046	7.11274	exosome component 1
NM_018027	7.10638	FERM domain containing 4A
NM_000265	7.08974	neutrophil cytosolic factor 1; neutrophil cytosolic factor 1C pseudogene
NM_173465	7.08361	collagen, type XXIII, alpha 1
NM_001134477	7.07938	poly(A)-specific ribonuclease (deadenylation nuclease)
NM_016602	7.07853	chemokine (C-C motif) receptor 10
NM_024591	7.07313	chromatin modifying protein 6
NM_001004195	7.06706	olfactory receptor, family 4, subfamily F, member 4
NM_006841	7.04787	solute carrier family 38, member 3
NM_020924	7.04138	zinc finger and BTB domain containing 26
NM_000342	7.03646	solute carrier family 4, anion exchanger, member 1 (erythrocyte membrane protein band 3, Diego blood group)
NM_001002836	7.027	zinc finger protein 787
NM_145316	7.01845	transmembrane protein 217
NM_005721	7.00893	ARP3 actin-related protein 3 homolog (yeast)
NM_003932	7.00632	similar to heat shock 70kD protein binding protein; suppression of tumorigenicity 13 (colon carcinoma) (Hsp70 interacting protein)
NM_145807	7.00264	netrin 5
NM_080661	6.99917	glycine-N-acyltransferase-like 1
NM_021795	6.99015	ELK4, ETS-domain protein (SRF accessory protein 1)
NM_198216	6.98631	small nuclear ribonucleoprotein polypeptides B and B1
NM_014657	6.97253	KIAA0406
NM_001031702	6.97018	sema domain, seven thrombospondin repeats (type 1 and type 1-like), transmembrane domain (TM) and short cytoplasmic domain, (semaphorin) 5B
NM_005857	6.96629	zinc metallopeptidase (STE24 homolog, S. cerevisiae)
NM_007348	6.95408	activating transcription factor 6
NM_178540	6.95201	C1q and tumor necrosis factor related protein 9
NM_001080396	6.94168	family with sequence similarity 155, member A
NM_013342	6.94072	TCF3 (E2A) fusion partner (in childhood Leukemia)
NM_000574	6.93815	CD55 molecule, decay accelerating factor for complement (Cromer blood group)
NM_001127448	6.9371	4-aminobutyrate aminotransferase
NM_003119	6.92909	spastic paraplegia 7 (pure and complicated autosomal recessive)
NM_003594	6.9263	transcription termination factor, RNA polymerase II
NM_022067	6.9146	chromosome 14 open reading frame 133
NM_005742	6.89872	protein disulfide isomerase family A, member 6
NM_006582	6.88567	glucocorticoid modulatory element binding protein 1
NM_015564	6.88406	leucine rich repeat transmembrane neuronal 2
NM_016332	6.87401	selenoprotein X, 1
NM_174921	6.85608	chromosome 4 open reading frame 34
NM_016147	6.84155	protein phosphatase methylesterase 1
NM_148894	6.83789	biorientation of chromosomes in cell division 1-like
XM_001716105	6.82358	similar to Putative uncharacterized protein C6orf99; chromosome 6 open reading frame 99
NM_000095	6.82192	cartilage oligomeric matrix protein
NM_001001438	6.80463	lanosterol synthase (2,3-oxidosqualene-lanosterol cyclase)
NM_182691	6.79746	SFRS protein kinase 2
NM_001145008	6.79374	butyrophilin, subfamily 3, member A1
NM_153023	6.78788	spermatogenesis associated 13
NM_001085384	6.77575	zinc finger protein 154
NM_173533	6.76615	tudor domain containing 5
NM_012404	6.75732	acidic (leucine-rich) nuclear phosphoprotein 32 family, member D
NM_148672	6.74858	chemokine (C-C motif) ligand 28
NM_017906	6.74652	PAK1 interacting protein 1
NM_014845	6.74519	FIG4 homolog (S. cerevisiae)
NM_001080542	6.73267	Fas (TNFRSF6) binding factor 1
NM_001170747	6.72122	protein (peptidylprolyl cis/trans isomerase) NIMA-interacting, 4 (parvulin)
NM_015329	6.71667	KIAA0892
NM_032354	6.71667	transmembrane protein 107
NM_173471	6.71529	solute carrier family 25, member 26
NM_013231	6.68579	fibronectin leucine rich transmembrane protein 2
NM_016436	6.68354	PHD finger protein 20
NM_001104589	6.67868	schlafen family member 11
NM_201568	6.67534	Smg-7 homolog, nonsense mediated mRNA decay factor (C. elegans)
NM_006868	6.67533	RAB31, member RAS oncogene family
NM_000989	6.66919	ribosomal protein L30
NM_003760	6.66301	eukaryotic translation initiation factor 4 gamma, 3
NM_016267	6.66017	vestigial like 1 (Drosophila)
NM_031209	6.64743	queuine tRNA-ribosyltransferase 1
NM_145044	6.64666	zinc finger protein 501
NM_023083	6.64402	calpain 10
NM_004446	6.63801	glutamyl-prolyl-tRNA synthetase
NM_004559	6.62638	Y box binding protein 1
NM_018439	6.6075	Impact homolog (mouse)
NM_003127	6.60729	spectrin, alpha, non-erythrocytic 1 (alpha-fodrin)
NM_016518	6.60705	pipecolic acid oxidase
NM_005837	6.60532	processing of precursor 7, ribonuclease P/MRP subunit (S. cerevisiae)
NM_004649	6.5996	chromosome 21 open reading frame 33
NM_018933	6.59697	protocadherin beta 13
NM_002016	6.58536	filaggrin
NM_148954	6.58431	proteasome (prosome, macropain) subunit, beta type, 9 (large multifunctional peptidase 2)
NM_006261	6.57736	PROP paired-like homeobox 1
NM_031914	6.57625	synaptotagmin XVI
NM_003575	6.56955	zinc finger protein 282
NM_139286	6.55922	cell division cycle 26 homolog (S. cerevisiae); cell division cycle 26 homolog (S. cerevisiae) pseudogene
NM_004048	6.55614	beta-2-microglobulin
NM_016570	6.55607	ERGIC and golgi 2
NM_003973	6.54256	ribosomal protein L14
NM_002881	6.54008	v-ral simian leukemia viral oncogene homolog B (ras related; GTP binding protein)
NM_001142470	6.52696	chromosome 6 open reading frame 203
NM_020530	6.52218	oncostatin M
NM_004630	6.52109	splicing factor 1
NM_001029864	6.51449	KIAA1755
NM_019062	6.51429	ring finger protein 186
NM_001144999	6.50967	integrin, alpha V (vitronectin receptor, alpha polypeptide, antigen CD51)
NM_030567	6.50447	proline rich 7 (synaptic)
NM_005796	6.50417	nuclear transport factor 2
NM_030771	6.50267	coiled-coil domain containing 34
NM_006252	6.50159	protein kinase, AMP-activated, alpha 2 catalytic subunit
NM_000575	6.50008	interleukin 1, alpha
NM_138563	6.47935	kallikrein-related peptidase 15
NM_015846	6.46902	methyl-CpG binding domain protein 1
NM_007259	6.4686	vacuolar protein sorting 45 homolog (S. cerevisiae)
NM_015853	6.44255	UBX domain protein 1
NM_004497	6.4416	forkhead box A3
NM_032299	6.43011	DCN1, defective in cullin neddylation 1, domain containing 5 (S. cerevisiae)
NM_033160	6.42949	zinc finger protein 658
NM_015355	6.42857	suppressor of zeste 12 homolog (Drosophila)
NM_005178	6.42566	B-cell CLL/lymphoma 3
NM_005420	6.42507	sulfotransferase family 1E, estrogen-preferring, member 1
NM_001143890	6.4217	BSD domain containing 1
NM_002273	6.41815	keratin 8 pseudogene 9; similar to keratin 8; keratin 8
NM_033068	6.41005	acid phosphatase, testicular
NM_021009	6.40599	ubiquitin C
NM_005504	6.40464	branched chain aminotransferase 1, cytosolic
NM_198243	6.40132	ankyrin repeat and SOCS box-containing 7
NM_019072	6.39928	small glutamine-rich tetratricopeptide repeat (TPR)-containing, beta
NM_001007074	6.39863	small nucleolar RNA, H/ACA box 7A; small nucleolar RNA, H/ACA box 7B; ribosomal protein L32
NM_003992	6.38987	CDC-like kinase 3
NM_002024	6.38006	fragile X mental retardation 1
NM_020974	6.36723	signal peptide, CUB domain, EGF-like 2
NM_002311	6.35227	ligase III, DNA, ATP-dependent
NM_001171193	6.35139	glycerophosphodiester phosphodiesterase domain containing 2
NM_018073	6.33491	tripartite motif-containing 68
NM_001168359	6.33333	tudor domain containing 6
NM_001135731	6.33	zinc finger, matrin type 4
NM_006962	6.299	zinc finger protein 182
NM_018002	6.29479	oxidation resistance 1
NM_015253	6.29414	WSC domain containing 1
NM_021923	6.28646	fibroblast growth factor receptor-like 1
NM_014183	6.28298	dynein, light chain, roadblock-type 1
NM_138426	6.2793	glucocorticoid induced transcript 1
NM_001235	6.26988	serpin peptidase inhibitor, clade H (heat shock protein 47), member 1, (collagen binding protein 1)
NM_007123	6.26574	Usher syndrome 2A (autosomal recessive, mild)
NM_014028	6.25962	osteopetrosis associated transmembrane protein 1
NM_004836	6.25926	eukaryotic translation initiation factor 2-alpha kinase 3
NM_021783	6.25912	ectodysplasin A2 receptor
NM_012478	6.25745	WW domain binding protein 2
NM_002720	6.25586	protein phosphatase 4 (formerly X), catalytic subunit
NM_033053	6.25434	DMRT-like family C1B; DMRT-like family C1
NM_005495	6.2514	solute carrier family 17 (sodium phosphate), member 4
NM_017871	6.24871	cleavage and polyadenylation specific factor 3-like
NM_006443	6.24296	chromosome 6 open reading frame 108
NM_198562	6.24156	chromosome 3 open reading frame 62
NM_001145044	6.23822	solute carrier organic anion transporter family, member 3A1
NM_000984	6.21859	ribosomal protein L23a pseudogene 63; ribosomal protein L23a pseudogene 75; ribosomal protein L23a pseudogene 37; ribosomal protein L23a pseudogene 65; ribosomal protein L23a pseudogene 43; ribosomal protein L23a pseudogene 44; ribosomal protein L23a
NM_006504	6.21849	protein tyrosine phosphatase, receptor type, E
NM_020683	6.20999	adenosine A3 receptor
NM_145111	6.20868	chromosome 7 open reading frame 38
NM_031885	6.20047	Bardet-Biedl syndrome 2
NM_006182	6.19814	discoidin domain receptor tyrosine kinase 2
NM_002809	6.19808	proteasome (prosome, macropain) 26S subunit, non-ATPase, 3
NM_032810	6.19615	ATPase family, AAA domain containing 1
NM_001845	6.19249	collagen, type IV, alpha 1
XM_001726067	6.18966	hypothetical protein LOC100132815
NM_031850	6.17143	angiotensin II receptor, type 1
NM_001127617	6.17031	aldolase A, fructose-bisphosphate
NM_153015	6.14634	transmembrane protein 74
NM_002624	6.13881	prefoldin subunit 5
NM_021974	6.13627	polymerase (RNA) II (DNA directed) polypeptide F
NM_024790	6.13073	centrosome and spindle pole associated protein 1
NM_138983	6.13016	oligodendrocyte transcription factor 1
NM_006364	6.12851	Sec23 homolog A (S. cerevisiae)
NM_138961	6.11788	endothelial cell adhesion molecule
NM_000518	6.11436	hemoglobin, beta
XM_001718227	6.11383	achaete-scute complex homolog 5 (Drosophila)
NM_015666	6.11308	GTP binding protein 5 (putative)
NM_003717	6.10105	neuropeptide FF-amide peptide precursor
NM_024065	6.10051	phosducin-like 3 pseudogene; phosducin-like 3
NM_003365	6.09874	ubiquinol-cytochrome c reductase core protein I
NM_032509	6.09642	MAK16 homolog (S. cerevisiae)
NM_183416	6.08242	kinesin family member 1B
NM_017738	6.07407	centlein, centrosomal protein
NM_004596	6.06808	small nuclear ribonucleoprotein polypeptide A
NM_014742	6.05698	transmembrane 9 superfamily protein member 4
NM_020663	6.05274	ras homolog gene family, member J
NM_052932	6.05124	transmembrane protein 123
NM_005197	6.04618	forkhead box N3
NM_024054	6.0448	chromosome 7 open reading frame 25
NM_002018	6.03092	flightless I homolog (Drosophila)
NM_001130442	6.02745	v-Ha-ras Harvey rat sarcoma viral oncogene homolog
NM_017947	6.02237	molybdenum cofactor sulfurase
NM_001006623	6.01893	WD repeat domain 33
NM_006045	6.01644	ATPase, class II, type 9A
NM_006941	6.01613	SRY (sex determining region Y)-box 10
NM_000110	6.00955	dihydropyrimidine dehydrogenase
NM_002871	6.00382	RAB interacting factor
NM_002641	6.002	phosphatidylinositol glycan anchor biosynthesis, class A
NM_153712	5.99998	tubulin tyrosine ligase
NM_001356	5.99573	DEAD (Asp-Glu-Ala-Asp) box polypeptide 3, X-linked
NM_000605	5.99046	interferon, alpha 2
NM_006884	5.98529	short stature homeobox 2
XM_001133167	5.98051	mannosidase, beta A, lysosomal-like; similar to mannosidase, beta A, lysosomal-like
NM_000937	5.97598	polymerase (RNA) II (DNA directed) polypeptide A, 220kDa
NM_032194	5.975	brix domain containing 1 pseudogene; brix domain containing 1
NM_004699	5.97479	family with sequence similarity 50, member A
NM_006156	5.97189	neural precursor cell expressed, developmentally down-regulated 8; similar to neural precursor cell expressed, developmentally down-regulated gene 8
NM_199187	5.97053	keratin 18; keratin 18 pseudogene 26; keratin 18 pseudogene 19
NM_012448	5.96778	signal transducer and activator of transcription 5B
NM_032811	5.95681	transforming growth factor beta regulator 1
NM_002595	5.95313	PCTAIRE protein kinase 2
NM_006304	5.94952	split hand/foot malformation (ectrodactyly) type 1
NM_000419	5.94829	integrin, alpha 2b (platelet glycoprotein IIb of IIb/IIIa complex, antigen CD41)
NM_148172	5.94629	phosphatidylethanolamine N-methyltransferase
NM_001014763	5.93377	electron-transfer-flavoprotein, beta polypeptide
NM_001003656	5.92885	protein phosphatase 2, regulatory subunit B, delta isoform
NM_020778	5.92713	alpha-kinase 3
XM_937479	5.91544	eukaryotic translation initiation factor 3, subunit F; similar to hCG2040283
XM_001713884	5.90764	similar to hCG1792883
NM_000565	5.90512	interleukin 6 receptor
NM_006458	5.87755	tripartite motif-containing 3
NM_000982	5.87611	ribosomal protein L21 pseudogene 134; ribosomal protein L21 pseudogene 80; ribosomal protein L21 pseudogene 20; ribosomal protein L21 pseudogene 46; ribosomal protein L21 pseudogene 45; ribosomal protein L21 pseudogene 131; ribosomal protein L21 pseudogene 16; ribosomal protein L21 pseudogene 53; ribosomal protein L21 pseudogene 120; ribosomal protein L21 pseudogene 37; ribosomal protein L21 pseu…
NM_001161772	5.87156	5-hydroxytryptamine (serotonin) receptor 3A
NM_001077268	5.86601	zinc finger, FYVE domain containing 19
NM_003512	5.86566	histone cluster 1, H2ac
NM_138792	5.86021	Leo1, Paf1/RNA polymerase II complex component, homolog (S. cerevisiae)
NM_004234	5.85929	zinc finger protein 235
NM_021121	5.85709	eukaryotic translation elongation factor 1 beta 2; eukaryotic translation elongation factor 1 beta 2-like
NM_018958	5.84906	chromosome 15 open reading frame 2
NM_017457	5.84372	cytohesin 2
NM_017493	5.84223	OTU domain containing 4
NM_206898	5.83854	melanocortin 2 receptor accessory protein
NM_001042594	5.81875	POT1 protection of telomeres 1 homolog (S. pombe)
NM_014297	5.80368	ethylmalonic encephalopathy 1
NM_021059	5.79265	histone cluster 1, H3j; histone cluster 1, H3i; histone cluster 1, H3h; histone cluster 1, H3g; histone cluster 1, H3f; histone cluster 1, H3e; histone cluster 1, H3d; histone cluster 1, H3c; histone cluster 1, H3b; histone cluster 1, H3a; histone cluster 1, H2ad; histone cluster 2, H3a; histone cluster 2, H3c; histone cluster 2, H3d
NM_001080492	5.78619	plasma kallikrein-like protein 4
NM_022484	5.78571	transmembrane protein 168
NM_002414	5.78153	CD99 molecule
NM_001100622	5.77887	chromosome 17 open reading frame 80
NM_024940	5.77734	dedicator of cytokinesis 5
NM_032782	5.77349	hepatitis A virus cellular receptor 2
NM_001080423	5.7709	glutamate receptor interacting protein 2
NM_022731	5.74536	nuclear casein kinase and cyclin-dependent kinase substrate 1
NM_024029	5.73772	Yip1 domain family, member 2
NM_024875	5.73372	synaptopodin 2-like
NM_024072	5.73337	DEAD (Asp-Glu-Ala-Asp) box polypeptide 54
NM_001037165	5.72541	forkhead box K1
NM_000980	5.72164	ribosomal protein L18a pseudogene 6; ribosomal protein L18a
NM_001385	5.72059	dihydropyrimidinase
NM_001080824	5.71606	hypothetical protein LOC129293
NM_144498	5.71318	oxysterol binding protein-like 2
NM_000511	5.7086	fucosyltransferase 2 (secretor status included)
NM_006134	5.70366	transmembrane protein 50B
NM_015231	5.70266	nucleoporin 160kDa
NM_032292	5.70069	YY1 associated protein 1; gon-4-like (C. elegans)
NM_152857	5.69492	Wilms tumor 1 associated protein
NM_001791	5.6936	cell division cycle 42 (GTP binding protein, 25kDa); cell division cycle 42 pseudogene 2
NM_014563	5.68128	trafficking protein particle complex 2; trafficking protein particle complex 2 pseudogene 1
NM_173054	5.66972	reelin
NM_138391	5.66833	transmembrane protein 183A; transmembrane protein 183B
NM_001212	5.66398	complement component 1, q subcomponent binding protein
NM_052910	5.64761	SLIT and NTRK-like family, member 1
NM_152222	5.6423	RELT tumor necrosis factor receptor
NM_006150	5.64126	prickle homolog 3 (Drosophila)
NM_001454	5.62899	forkhead box J1
NM_199292	5.62577	tyrosine hydroxylase
NM_018842	5.62514	BAI1-associated protein 2-like 1
NM_152309	5.62182	phosphoinositide-3-kinase adaptor protein 1
NM_031287	5.61796	splicing factor 3b, subunit 5, 10kDa
NM_007042	5.61389	ribonuclease P/MRP 14kDa subunit
XM_001717250	5.59717	similar to tumor protein, translationally-controlled 1; tumor protein, translationally-controlled 1
NM_006993	5.58921	nucleophosmin/nucleoplasmin, 3
NM_001135823	5.58896	sarcospan (Kras oncogene-associated gene)
NM_001172173	5.58629	cysteine-serine-rich nuclear protein 3
NM_006122	5.58269	mannosidase, alpha, class 2A, member 2
NM_004111	5.55646	flap structure-specific endonuclease 1
NM_006988	5.54925	ADAM metallopeptidase with thrombospondin type 1 motif, 1
NM_130797	5.53079	dipeptidyl-peptidase 6
NM_004085	5.5251	translocase of inner mitochondrial membrane 8 homolog A (yeast)
NM_002529	5.51935	neurotrophic tyrosine kinase, receptor, type 1
NM_004999	5.51259	myosin VI
NM_022495	5.50904	chromosome 14 open reading frame 135
NM_020235	5.50668	bobby sox homolog (Drosophila)
NM_206937	5.48686	ligase IV, DNA, ATP-dependent
NM_018203	5.48662	kelch domain containing 8A
NM_000244	5.48611	multiple endocrine neoplasia I
NM_053017	5.47321	ADP-ribosyltransferase 5
NM_000282	5.47255	propionyl Coenzyme A carboxylase, alpha polypeptide
NM_004673	5.46537	angiopoietin-like 1
NM_001142364	5.46247	asparagine-linked glycosylation 5, dolichyl-phosphate beta-glucosyltransferase homolog (S. cerevisiae)
NM_024348	5.46209	dynactin 3 (p22)
NM_001143978	5.45621	zinc finger, CCHC domain containing 18
NM_130787	5.4537	adaptor-related protein complex 2, alpha 1 subunit
NM_001020819	5.45324	myeloid-associated differentiation marker
NM_021071	5.45125	ADP-ribosyltransferase 4 (Dombrock blood group)
NM_020156	5.44928	core 1 synthase, glycoprotein-N-acetylgalactosamine 3-beta-galactosyltransferase, 1
NM_001142548	5.44495	RAD54-like (S. cerevisiae)
NM_006454	5.42784	MAX dimerization protein 4
NM_021810	5.42642	cadherin-like 26
NM_152577	5.42006	zinc finger protein 645
NM_012458	5.41503	translocase of inner mitochondrial membrane 13 homolog (yeast)
NM_014064	5.41065	methyltransferase like 11A
NM_024569	5.41014	myelin protein zero-like 1
NM_019055	5.40332	roundabout homolog 4, magic roundabout (Drosophila)
NM_178518	5.39608	transmembrane protein 102
NM_153366	5.38928	sushi, von Willebrand factor type A, EGF and pentraxin domain containing 1
NM_152637	5.38822	methyltransferase like 7B
NM_138777	5.38462	mitochondrial ribosome recycling factor
NM_178497	5.37556	chromosome 4 open reading frame 26
NM_018326	5.37537	GTPase, IMAP family member 4
NM_000625	5.36865	nitric oxide synthase 2, inducible
NM_001161616	5.35135	ral guanine nucleotide dissociation stimulator-like 3
NM_001135575	5.34893	hypothetical protein LOC221710
NM_006375	5.34706	ecto-NOX disulfide-thiol exchanger 2
NM_021227	5.34327	oligosaccharyltransferase complex subunit; similar to DC2 protein
NM_007104	5.34135	ribosomal protein L10a pseudogene 6; ribosomal protein L10a; ribosomal protein L10a pseudogene 9
NM_021173	5.34013	polymerase (DNA-directed), delta 4
NM_013230	5.33764	CD24 molecule; CD24 molecule-like 4
NM_017888	5.33249	acyl-CoA synthetase medium-chain family member 5
NM_017915	5.33244	chromosome 12 open reading frame 48
NM_207362	5.32765	chromosome 2 open reading frame 55
NM_001128826	5.3237	frequenin homolog (Drosophila)
NM_000505	5.31734	coagulation factor XII (Hageman factor)
NM_012473	5.31107	thioredoxin 2
NM_032898	5.30526	chromosome 3 open reading frame 34
NM_001417	5.3036	similar to eukaryotic translation initiation factor 4H; eukaryotic translation initiation factor 4B
NM_001136179	5.30198	early growth response 2
NM_001008897	5.29898	hypothetical gene supported by BC000665; t-complex 1
NM_018271	5.26092	threonine synthase-like 2 (S. cerevisiae)
NM_014947	5.25742	forkhead box J3
NM_018398	5.25391	calcium channel, voltage-dependent, alpha 2/delta subunit 3
NM_014652	5.25139	importin 13
NM_006929	5.24672	superkiller viralicidic activity 2-like (S. cerevisiae)
NM_005775	5.2344	sorbin and SH3 domain containing 3
NM_001135652	5.22734	eukaryotic translation initiation factor 2-alpha kinase 2
NM_004641	5.22453	myeloid/lymphoid or mixed-lineage leukemia (trithorax homolog, Drosophila); translocated to, 10
NM_017842	5.22105	solute carrier family 48 (heme transporter), member 1
NM_004388	5.21795	chitobiase, di-N-acetyl-
NM_203329	5.20819	CD59 molecule, complement regulatory protein
NM_009586	5.20495	single-minded homolog 2 (Drosophila)
NM_198868	5.20028	TBC1 domain family, member 9B (with GRAM domain)
NM_001146075	5.19906	RNA polymerase II associated protein 3
NM_002198	5.19199	interferon regulatory factor 1
NM_001007102	5.17961	l(3)mbt-like 3 (Drosophila)
NM_001296	5.17857	chemokine binding protein 2
NM_080875	5.17648	mindbomb homolog 2 (Drosophila)
NM_003909	5.17064	copine III
NM_178565	5.17007	R-spondin 2 homolog (Xenopus laevis)
NM_012098	5.1688	angiopoietin-like 2
NM_001164760	5.15882	protein kinase, cAMP-dependent, regulatory, type I, beta
NM_003436	5.15207	zinc finger protein 135
NM_001025495	5.14727	chromosome 1 open reading frame 145
NM_001135704	5.14336	acyl-Coenzyme A binding domain containing 4
NM_001008529	5.13883	matrix-remodelling associated 7
NM_014044	5.12679	unc-50 homolog (C. elegans)
NM_014972	5.11753	transcription factor 25 (basic helix-loop-helix)
NM_152227	5.11283	sorting nexin 5
NM_005080	5.10625	X-box binding protein 1
NM_030968	5.10396	C1q and tumor necrosis factor related protein 1
NM_053275	5.1038	ribosomal protein, large, P0 pseudogene 2; ribosomal protein, large, P0 pseudogene 3; ribosomal protein, large, P0 pseudogene 6; ribosomal protein, large, P0
NM_139075	5.09907	two pore segment channel 2
NM_004688	5.08681	N-myc (and STAT) interactor
NM_005026	5.08611	phosphoinositide-3-kinase, catalytic, delta polypeptide
NM_001136052	5.08123	carnitine palmitoyltransferase 1C
NM_025130	5.07752	hexokinase domain containing 1
NM_014222	5.0733	NADH dehydrogenase (ubiquinone) 1 alpha subcomplex, 8, 19kDa
NM_002252	5.06863	potassium voltage-gated channel, delayed-rectifier, subfamily S, member 3
NM_001018113	5.06652	Fanconi anemia, complementation group B
NM_014569	5.05722	zinc finger with KRAB and SCAN domains 5
NM_012329	5.04986	monocyte to macrophage differentiation-associated
NM_001711	5.0469	biglycan
NM_173081	5.0415	armadillo repeat containing 3
XM_001720760	5.03703	ankyrin repeat domain 11; hypothetical protein LOC100128265
NM_003835	5.0334	regulator of G-protein signaling 9
NM_022135	5.0285	popeye domain containing 2
NM_021059	5.0273	histone cluster 1, H3j; histone cluster 1, H3i; histone cluster 1, H3h; histone cluster 1, H3g; histone cluster 1, H3f; histone cluster 1, H3e; histone cluster 1, H3d; histone cluster 1, H3c; histone cluster 1, H3b; histone cluster 1, H3a; histone cluster 1, H2ad; histone cluster 2, H3a; histone cluster 2, H3c; histone cluster 2, H3d
NM_033117	5.02669	RNA binding motif protein 18
NM_012321	5.02438	LSM4 homolog, U6 small nuclear RNA associated (S. cerevisiae)
NM_017541	5.0228	crystallin, gamma S
NM_003650	5.02065	cystatin F (leukocystatin)
NM_004761	5.00374	ral guanine nucleotide dissociation stimulator-like 2
NM_001042669	5.00268	Rho GTPase activating protein 24
NM_033045	4.99867	keratin 84
NM_175060	4.99575	C-type lectin domain family 14, member A
NM_005733	4.97897	kinesin family member 20A
NM_005271	4.9779	glutamate dehydrogenase 1
NM_175866	4.97516	U2AF homology motif (UHM) kinase 1
NM_000945	4.97481	protein phosphatase 3 (formerly 2B), regulatory subunit B, alpha isoform
NM_018292	4.955	glutaminyl-tRNA synthase (glutamine-hydrolyzing)-like 1
NM_002475	4.95412	myosin, light chain 6B, alkali, smooth muscle and non-muscle
NM_018017	4.94983	chromosome 10 open reading frame 118
NM_032902	4.93969	protein phosphatase 1, regulatory (inhibitor) subunit 16A
NM_001136566	4.93308	syntaphilin; RAD21-like 1 (S. pombe)
NM_004103	4.9201	PTK2B protein tyrosine kinase 2 beta
NM_002812	4.92002	proteasome (prosome, macropain) 26S subunit, non-ATPase, 8
NM_004724	4.90714	ZW10, kinetochore associated, homolog (Drosophila)
NM_012128	4.90396	chloride channel accessory 4
NM_001142464	4.89837	ECSIT homolog (Drosophila)
NM_000201	4.89423	intercellular adhesion molecule 1
NM_001034	4.88278	ribonucleotide reductase M2 polypeptide
NM_017654	4.88227	sterile alpha motif domain containing 9
NM_000912	4.88163	opioid receptor, kappa 1
NM_015393	4.87971	DKFZP564O0823 protein
NM_024082	4.87855	proline rich Gla (G-carboxyglutamic acid) 3 (transmembrane)
NM_001025158	4.85577	CD74 molecule, major histocompatibility complex, class II invariant chain
XM_001725829	4.85513	hypothetical protein LOC100129434
NM_001142931	4.85405	API5-like 1; apoptosis inhibitor 5
NM_005701	4.8462	snurportin 1
NM_018361	4.84598	1-acylglycerol-3-phosphate O-acyltransferase 5 (lysophosphatidic acid acyltransferase, epsilon)
NM_001134363	4.84291	RNA binding motif protein 20
NM_017619	4.83029	RNA-binding region (RNP1, RRM) containing 3
NM_021148	4.82697	zinc finger protein 273
NM_021240	4.82657	doublesex and mab-3 related transcription factor 3
NM_014117	4.81992	chromosome 16 open reading frame 72
NM_001168319	4.81487	endothelin 1
NM_005765	4.81458	ATPase, H+ transporting, lysosomal accessory protein 2
NM_201282	4.81121	epidermal growth factor receptor (erythroblastic leukemia viral (v-erb-b) oncogene homolog, avian)
NM_001665	4.80717	ras homolog gene family, member G (rho G)
NM_005980	4.80178	S100 calcium binding protein P
NM_000461	4.8	thyroid hormone receptor, beta (erythroblastic leukemia viral (v-erb-a) oncogene homolog 2, avian)
NM_002395	4.7932	malic enzyme 1, NADP(+)-dependent, cytosolic
NM_021961	4.78766	TEA domain family member 1 (SV40 transcriptional enhancer factor)
NM_024337	4.78304	iroquois homeobox 1
NM_020459	4.78049	poly(A) binding protein interacting protein 2B
NM_001025091	4.77941	ATP-binding cassette, sub-family F (GCN20), member 1
NM_014679	4.76667	centrosomal protein 57kDa
NM_001142303	4.76637	membrane-spanning 4-domains, subfamily A, member 2 (Fc fragment of IgE, high affinity I, receptor for; beta polypeptide)
NM_018951	4.76541	homeobox A10
NM_001099270	4.76491	zinc finger and BTB domain containing 34
NM_006914	4.76444	RAR-related orphan receptor B
NM_172208	4.76419	TAP binding protein (tapasin)
NM_014638	4.75665	phospholipase C, eta 2
NM_001024662	4.74689	ribosomal protein L6 pseudogene 27; ribosomal protein L6 pseudogene 19; ribosomal protein L6; ribosomal protein L6 pseudogene 10
NM_001139456	4.74418	SVOP-like
NM_003527	4.74251	histone cluster 1, H2bo
NM_004606	4.7419	TAF1 RNA polymerase II, TATA box binding protein (TBP)-associated factor, 250kDa
NM_178839	4.73684	leucine rich repeat transmembrane neuronal 1
NM_007000	4.72812	uroplakin 1A
NM_201412	4.71603	LUC7-like (S. cerevisiae)
NM_178014	4.71595	tubulin, beta; similar to tubulin, beta 5; tubulin, beta pseudogene 2; tubulin, beta pseudogene 1
XM_940791	4.71213	similar to Serine-protein kinase ATM (Ataxia telangiectasia mutated) (A-T, mutated); ataxia telangiectasia mutated
NM_016235	4.70598	G protein-coupled receptor, family C, group 5, member B
NM_014017	4.70496	roadblock domain containing 3
NM_001714	4.70234	bicaudal D homolog 1 (Drosophila)
NM_016831	4.70057	period homolog 3 (Drosophila)
NM_018727	4.69798	transient receptor potential cation channel, subfamily V, member 1
NM_000509	4.69728	fibrinogen gamma chain
NM_001126131	4.68916	polymerase (DNA directed), gamma
NM_016039	4.68408	chromosome 14 open reading frame 166
NM_004296	4.68269	regulator of G-protein signaling 6
NM_005114	4.67797	heparan sulfate (glucosamine) 3-O-sulfotransferase 1
NM_032964	4.67797	chemokine (C-C motif) ligand 14; chemokine (C-C motif) ligand 15
NM_019842	4.66708	potassium voltage-gated channel, KQT-like subfamily, member 5
NM_178566	4.6649	zinc finger, DHHC-type containing 21
NM_001037334	4.66129	ubiquitin specific peptidase 14 (tRNA-guanine transglycosylase)
NM_014465	4.65825	sulfotransferase family, cytosolic, 1B, member 1
NM_015982	4.64865	Y box binding protein 2
NM_016823	4.63805	v-crk sarcoma virus CT10 oncogene homolog (avian)
NM_138444	4.62778	potassium channel tetramerisation domain containing 12
NM_019040	4.62312	elongation protein 4 homolog (S. cerevisiae)
NM_002807	4.6218	proteasome (prosome, macropain) 26S subunit, non-ATPase, 1
NM_145233	4.61928	zinc finger protein 625
NM_012288	4.60913	translocation associated membrane protein 2
NM_004655	4.60847	axin 2
NM_005737	4.6083	ADP-ribosylation factor-like 4C
NM_174893	4.60551	chromosome 17 open reading frame 49
NM_005841	4.59333	sprouty homolog 1, antagonist of FGF signaling (Drosophila)
NM_001085400	4.59291	RELT-like 1
NM_021074	4.59192	NADH dehydrogenase (ubiquinone) flavoprotein 2, 24kDa
NM_014464	4.58897	tubulointerstitial nephritis antigen
NM_002363	4.58656	melanoma antigen family B, 1
NM_021818	4.5859	salvador homolog 1 (Drosophila)
NM_181711	4.58571	GRP1 (general receptor for phosphoinositides 1)-associated scaffold protein
NM_130898	4.58215	cAMP responsive element binding protein 3-like 4
NM_007224	4.58141	neurexophilin 4
NM_021705	4.58114	nuclear transcription factor Y, alpha
NM_024294	4.58016	chromosome 6 open reading frame 106
NM_001145418	4.57407	chromosome 6 open reading frame 35; hCG1820764; tetratricopeptide repeat domain 28
NM_001170585	4.56992	phospholipase B1
NM_016284	4.56716	CCR4-NOT transcription complex, subunit 1
NM_001039651	4.56341	chromosome 6 open reading frame 26
NM_003164	4.56331	syntaxin 5
NM_001127228	4.56033	chromobox homolog 1 (HP1 beta homolog Drosophila )
NM_004917	4.55345	kallikrein-related peptidase 4
NM_002737	4.55326	protein kinase C, alpha
NM_033551	4.54937	La ribonucleoprotein domain family, member 1
NM_033197	4.54808	chromosome 20 open reading frame 114
NM_001037735	4.53668	zinc finger protein 630
NM_004718	4.53405	cytochrome c oxidase subunit VIIa polypeptide 2 like
NM_014677	4.52249	regulating synaptic membrane exocytosis 2
NM_015347	4.51905	RIMS binding protein 2
NM_012125	4.51766	cholinergic receptor, muscarinic 5
NM_004712	4.51042	hepatocyte growth factor-regulated tyrosine kinase substrate
NM_033506	4.50599	F-box protein 24
NM_005326	4.50314	hydroxyacylglutathione hydrolase
NM_015635	4.50107	GTPase activating protein and VPS9 domains 1
NM_030657	4.50069	lens intrinsic membrane protein 2, 19kDa
NM_024701	4.5	ankyrin repeat and SOCS box-containing 13
NM_031444	4.49334	chromosome 22 open reading frame 13
NM_006118	4.48812	HCLS1 associated protein X-1
NM_033305	4.48443	vacuolar protein sorting 13 homolog A (S. cerevisiae)
NM_001136009	4.48438	FXYD domain containing ion transport regulator 3
NM_178863	4.48399	potassium channel tetramerisation domain containing 13
NM_014421	4.47103	dickkopf homolog 2 (Xenopus laevis)
NM_014938	4.46774	MLX interacting protein
NM_005516	4.45559	major histocompatibility complex, class I, E
NM_020783	4.45419	synaptotagmin IV
NM_004794	4.4538	RAB33A, member RAS oncogene family
NM_144676	4.45029	transmembrane emp24 protein transport domain containing 6
NM_003414	4.45022	zinc finger protein 267
NM_006770	4.44682	macrophage receptor with collagenous structure
NM_015510	4.44642	dehydrogenase/reductase (SDR family) member 7B
NM_007353	4.44208	guanine nucleotide binding protein (G protein) alpha 12
NM_001025596	4.44129	CUG triplet repeat, RNA binding protein 1
NM_022568	4.44095	aldehyde dehydrogenase 8 family, member A1
NM_000256	4.44023	myosin binding protein C, cardiac
NM_002099	4.44015	glycophorin A (MNS blood group)
NM_015094	4.43735	hypermethylated in cancer 2
NM_001142301	4.43014	transmembrane protein 67
NM_004346	4.42972	caspase 3, apoptosis-related cysteine peptidase
NM_006810	4.42801	protein disulfide isomerase family A, member 5
NM_001904	4.42524	catenin (cadherin-associated protein), beta 1, 88kDa
NM_016068	4.425	fission 1 (mitochondrial outer membrane) homolog (S. cerevisiae)
NM_005836	4.4188	heat-responsive protein 12
NM_130807	4.41798	MOB1, Mps One Binder kinase activator-like 2A (yeast)
NM_004269	4.41747	similar to cofactor required for Sp1 transcriptional activation, subunit 8, 34kDa; mediator complex subunit 27; CRSP8 pseudogene
NM_002676	4.41062	phosphomannomutase 1
NM_001024956	4.41	sterol-C5-desaturase (ERG3 delta-5-desaturase homolog, S. cerevisiae)-like
NM_130759	4.40991	GTPase, IMAP family member 1
NM_014791	4.40076	maternal embryonic leucine zipper kinase
NM_134262	4.38794	RAR-related orphan receptor A
NM_016249	4.38599	melanoma antigen family C, 2
NM_014513	4.37484	killer cell immunoglobulin-like receptor, two domains, short cytoplasmic tail, 1; killer cell immunoglobulin-like receptor, two domains, short cytoplasmic tail, 3; killer cell immunoglobulin-like receptor, two domains, short cytoplasmic tail, 5
NM_001039888	4.3682	ankyrin repeat domain 34A
NM_201633	4.35691	transcription factor 7 (T-cell specific, HMG-box)
NM_004797	4.35472	adiponectin, C1Q and collagen domain containing
NM_024776	4.35387	NKF3 kinase family member
NM_024557	4.3534	resistance to inhibitors of cholinesterase 3 homolog (C. elegans)
NM_005607	4.353	PTK2 protein tyrosine kinase 2
NM_001162916	4.35185	tRNA-yW synthesizing protein 3 homolog (S. cerevisiae)
NM_001163991	4.347	family with sequence similarity 170, member A
NM_000823	4.34568	growth hormone releasing hormone receptor
NM_003751	4.34453	eukaryotic translation initiation factor 3, subunit B
NM_002639	4.34014	serpin peptidase inhibitor, clade B (ovalbumin), member 5
NM_001007232	4.33922	caspase recruitment domain family, member 17
NM_005367	4.33619	melanoma antigen family A, 12
NM_006959	4.33584	zinc finger protein 17
NM_001269	4.33068	regulator of chromosome condensation 1; SNHG3-RCC1 readthrough transcript
NM_032193	4.32732	ribonuclease H2, subunit C
NM_001861	4.32603	cytochrome c oxidase subunit IV isoform 1
NM_022571	4.32548	G protein-coupled receptor 135
NM_005789	4.32304	proteasome (prosome, macropain) activator subunit 3 (PA28 gamma; Ki)
NM_033421	4.32099	sorting nexin family member 21
NM_007270	4.32065	FK506 binding protein 9, 63 kDa
NM_001136106	4.32035	brain expressed, associated with Nedd4
NM_014616	4.31439	ATPase, class VI, type 11B
[truncated: 2,837 more rows]
