# Supplementary material for: MXD3 regulation of DAOY cell proliferation dictated by time course of activation
Source: BMC Cell Biol. 2014 Jul 23;15:30. doi: 10.1186/1471-2121-15-30 (PMC4226952; doi:10.1186/1471-2121-15-30)
Supplement: Additional file 12: Table S2 — Pathway enrichment analysis for differentially expressed genes upon MXD3 activation for 12 or 72 hours. For each pathway map, the specific genes found to be differentially expressed are indicated for the common and unique subsets, together with p value and false discovery rate (FDR). [file 1471-2121-15-30-S12.xls]

## Sheet: Pathway Maps
Enrichment analysis report
Enrichment by Pathway Maps					Common				Unique for 12h				Unique for 72h
#	Maps	Total	min(pValue)	Min FDR	p-value	FDR	In Data	Network Objects from Active Data	p-value	FDR	In Data	Network Objects from Active Data	p-value	FDR	In Data	Network Objects from Active Data
1	Development_VEGF signaling via VEGFR2 - generic cascades	84	2.28517e-11	1.64075e-08	2.28517e-11	1.64075e-08	28	SPHK1, PKC-beta, PI3K cat class IA, GSK3 beta, Calcineurin A (catalytic), PKC, CCL2, Vinculin, PKC-alpha, PLC-gamma 1, alpha-V/beta-3 integrin, H-Ras, PAK2, MEK2(MAP2K2), ERK1/2, eNOS, FAK1, Beta-catenin, VEGF-A, CDC42, Actin cytoskeletal, Fyn, HSP90, NF-kB p50/p65, p38 MAPK, ERK1 (MAPK3), NF-AT2(NFATC1), PLAU (UPA)	0.000117302	0.00171999	17	RhoA, I-kB, Shc, PKC, NCK1, GRB2, IKK-alpha, HSP27, MEK3(MAP2K3), ROCK1, Neurofibromin, c-Raf-1, IKK (cat), AKT(PKB), HSP90, NF-kB p50/p65, p38 MAPK	0.312368	0.562471	10	MAPKAPK2, iNOS, PKC, IKK-beta, c-Jun, c-Jun/c-Fos, Actin cytoskeletal, IKK (cat), c-Src, p38 MAPK
2	Protein folding and maturation_POMC processing	30	2.31563e-10	1.6881e-07	1	1			0.663491	0.848983	2	PAM, PC1	2.31563e-10	1.6881e-07	17	proACTH, POMC, N-POMC, beta-Endorphin extracellular region, gamma-LPH, ACTH 1-17, Joining peptide (JP), DA-alphaMSH, gamma-MSH, beta-LPH, gamma2-MSH, beta-MSH, N-POC, gamma3-MSH, ACTH, alpha-MSH, CLIP
3	Cell adhesion_Integrin inside-out signaling	56	7.09711e-10	2.58689e-07	0.156758	0.26483	7	NRIF3, alpha-V/beta-3 integrin, ERK1/2, FAK1, G-protein beta/gamma, Actin cytoskeletal, Cytohesin3	0.0210403	0.0631209	9	Talin, alpha-L/beta-2 integrin, Calmodulin, PLC-beta, ITGB2, G-protein beta/gamma, Collagen II, G-protein alpha-q/11, Collagen I	7.09711e-10	2.58689e-07	23	alpha-L/beta-2 integrin, ITGB1, G-protein alpha-12 family, alpha-10/beta-1 integrin, Thrombin, PLC-beta, alpha-IIb/beta-3 integrin, ITGA2B, G-protein alpha-i family, AGTR1, alpha-2/beta-1 integrin, G-protein beta/gamma, alpha-5/beta-1 integrin, Actin cytoskeletal, alpha-1/beta-1 integrin, Angiotensin II, Fibrinogen (fibrin), Fibronectin, Cytohesin1, c-Src, PKC-epsilon, SDF-1, CXCR4
4	Cytoskeleton remodeling_TGF, WNT and cytoskeletal remodeling	111	1.47045e-09	5.2789e-07	1.47045e-09	5.2789e-07	30	Plasminogen, PI3K cat class IA, GSK3 beta, RHEB2, Vinculin, WNT, H-Ras, MEK2(MAP2K2), ERK1/2, Arp2/3, FAK1, Beta-catenin, VEGF-A, CDC42, Actin cytoskeletal, CRK, Plasmin, SMAD3, Caveolin-1, Collagen IV, p21, MELC, p53, Actin, p38 MAPK, ERK1 (MAPK3), Axin, PAI1, PLAU (UPA), Frizzled	5.50012e-05	0.000957827	21	Talin, RhoA, MLCP (reg), Shc, TGF-beta 1, ROCK, MLK3(MAP3K11), GRB2, IKK-alpha, WNT, MEK3(MAP2K3), Cyclin D1, Alpha-actinin, c-Raf-1, Alpha-actinin 1, AKT(PKB), Collagen IV, SMAD2, c-Myc, p38 MAPK, Frizzled	0.00549544	0.0482672	20	Casein kinase II, alpha chains, Vitronectin, WNT, Destrin, MRLC, c-Jun, Arp2/3, Laminin 1, Actin cytoskeletal, MSK1, Fibronectin, c-Src, WIF1, Actin, p38 MAPK, Axin, TAK1(MAP3K7), ILK, Frizzled, Cofilin
5	Cell cycle_Role of SCF complex in cell cycle regulation	29	9.52094e-09	1.79994e-06	9.52094e-09	1.79994e-06	14	Ubiquitin, Chk1, CKS1, CDK4, NEDD8, APC/hCDH1 complex, CDC34, Skp2/TrCP/FBXW, SKP2, SMAD3, p21, SKP1, Emi1, Cul1/Rbx1 E3 ligase	0.0596101	0.133005	5	Cyclin E, E2F1, Cyclin D1, Cdt1, CDK1 (p34)	0.318678	0.565246	4	Cullin 1, APC/hCDH1 complex, Skp2/TrCP/FBXW, Cul1/Rbx1 E3 ligase
6	Cell adhesion_Chemokines and adhesion	100	1.00275e-08	1.79994e-06	1.00275e-08	1.79994e-06	27	Drebrin, PI3K cat class IA, GSK3 beta, ITGAV, CD44, PTEN, CCL2, Vinculin, H-Ras, MEK2(MAP2K2), ERK1/2, Arp2/3, FAK1, Beta-catenin, G-protein beta/gamma, VEGF-A, CDC42, Actin cytoskeletal, CRK, Plasmin, NF-kB, Caveolin-1, Collagen IV, Actin, PAI1, PLAU (UPA), CD47	0.000351895	0.0036949	18	Talin, RhoA, alpha-11/beta-1 integrin, Shc, ROCK, GRB2, MMP-1, Zyxin, G-protein beta/gamma, Alpha-actinin, c-Raf-1, NF-kB, Alpha-actinin 1, AKT(PKB), Collagen IV, Thrombospondin 1, c-Myc, Collagen I	0.000614279	0.0131709	21	alpha-3/beta-1 integrin, alpha-8/beta-1 integrin, alpha-11/beta-1 integrin, Vitronectin, GRO-1, B-Raf, SERPINE2, Caveolin-2, G-protein alpha-i family, c-Jun, Arp2/3, Laminin 1, ENA-78, G-protein beta/gamma, Actin cytoskeletal, Fibronectin, PI3K reg class IB (p101), c-Src, Actin, ILK, Cofilin
7	Cytoskeleton remodeling_Cytoskeleton remodeling	102	1.59533e-08	2.29089e-06	1.59533e-08	2.29089e-06	27	PI3K cat class IA, GSK3 beta, ITGAV, PTEN, Vinculin, alpha-V/beta-3 integrin, H-Ras, eIF4A, MEK2(MAP2K2), ERK1/2, Arp2/3, FAK1, Beta-catenin, VEGF-A, CDC42, Actin cytoskeletal, CRK, Plasmin, SMAD3, Caveolin-1, Collagen IV, p21, MELC, MyHC, p38 MAPK, PAI1, PLAU (UPA)	4.84974e-05	0.000891561	20	Talin, RhoA, MLCP (reg), alpha-11/beta-1 integrin, Shc, TGF-beta 1, ROCK, MLK3(MAP3K11), GRB2, Zyxin, MEK3(MAP2K3), eIF4H, Alpha-actinin, c-Raf-1, Alpha-actinin 1, Collagen IV, MyHC, c-Myc, p38 MAPK, Collagen I	0.000807809	0.016089	21	Casein kinase II, alpha chains, alpha-3/beta-1 integrin, alpha-11/beta-1 integrin, Vitronectin, eIF4G2, eIF4G3, Destrin, MRLC, c-Jun, Arp2/3, Laminin 1, Actin cytoskeletal, MSK1, eIF4G1/3, Fibronectin, MyHC, c-Src, p38 MAPK, TAK1(MAP3K7), ILK, Cofilin
8	Immune response_Antigen presentation by MHC class I	28	5.88152e-08	7.03822e-06	5.88152e-08	7.03822e-06	13	Beta-2-microglobulin, SEC61 complex, CD3, Calreticulin, MHC class I, Calnexin, Immunoproteasome (11S regulator), 26S proteasome (20S core), HSP90, Tapasin, PSME3, 26S proteasome (19S regulator), Immunoproteasome (20S core)	0.00357895	0.0180778	7	PSMB8(LMP7), PSMB5, 26S proteasome (20S core), HSP90, 26S proteasome (19S regulator), HSP90 beta, Immunoproteasome (20S core)	0.00444547	0.0414472	8	PSMD1, CD8 beta, CD8, CD3, 26S proteasome (20S core), 26S proteasome (19S regulator), CD3 delta, Immunoproteasome (20S core)
9	Transcription_Ligand-Dependent Transcription of Retinoid-Target genes	33	7.4267e-08	7.61767e-06	7.4267e-08	7.61767e-06	14	Core histone deacetylase I complex, TRAP/SMCC complex, PCAF histone acetylase complex, NCOA3 (pCIP/SRC3), SAP18, RXRA, TRIP2, TFIID, RNA polymerase II, 26S proteasome (20S core), TFIIB, RAR-alpha/RXR-alpha, 26S proteasome (19S regulator), TFIIA	0.00049205	0.00468432	9	TRAP/SMCC complex, RARalpha, TFIID, N-CoR, RNA polymerase II, 26S proteasome (20S core), p300, RAR-alpha/RXR-alpha, 26S proteasome (19S regulator)	0.000916474	0.0162954	10	Core histone deacetylase I complex, CBP, TRAP/SMCC complex, PCAF histone acetylase complex, TFIID, RNA polymerase II, 26S proteasome (20S core), 26S proteasome (19S regulator), TFIIF, PKA-cat (cAMP-dependent)
10	Transcription_CREB pathway	47	1.19921e-07	5.52358e-05	0.000236432	0.00235776	12	cPKC (conventional), PI3K cat class IA, G-protein alpha-s, Galpha(s)-specific amine GPCRs, PKC-alpha, PP1-cat, H-Ras, ERK1/2, IGF-1 receptor, PKA-reg (cAMP-dependent), p38 MAPK, Ca(II) channels	1.19921e-07	5.52358e-05	16	Shc, MLK3(MAP3K11), Calmodulin, GRB2, PP1-cat, MEK3(MAP2K3), MSK1/2 (RPS6KA5/4), Dynorphin, Cyclin D1, c-Raf-1, PP2A catalytic, AKT(PKB), LDHA, HPD, p38 MAPK, Ca(II) channels	0.175579	0.393838	7	IRS-1, MEK6(MAP2K6), MSK1/2 (RPS6KA5/4), p38 MAPK, PKA-cat (cAMP-dependent), p90Rsk, Ca(II) channels
11	Immune response_IL-18 signaling	60	1.76328e-07	5.52358e-05	0.00722177	0.0257972	11	PI3K cat class IA, ICAM1, CCL2, H-Ras, ERK1/2, NADPH oxidase, IL-6, MEK1/2, NF-kB, p38 MAPK, MMP-9	1.76328e-07	5.52358e-05	18	I-kB, TRAM, IL-18, MyD88, IKK-alpha, IL18RAP, MEK3(MAP2K3), Bcl-2, NADPH oxidase, JNK(MAPK8-10), c-Raf-1, CXCL16, IKK (cat), FasL(TNFSF6), NF-kB, p67-phox, AKT(PKB), p38 MAPK	0.000158963	0.00603965	16	IL-1 beta, AP-1, IL-1 alpha, iNOS, IKK-beta, IRAK1, MEK6(MAP2K6), c-Jun, NADPH oxidase, c-Jun/c-Fos, IKK (cat), Fibronectin, c-Src, p38 MAPK, TAK1(MAP3K7), p47-phox
12	Immune response_Lectin induced complement pathway	49	2.32083e-07	5.52358e-05	0.762102	0.911921	3	CR1, DAF, CD59	2.32083e-07	5.52358e-05	16	MBL2, alpha-X/beta-2 integrin, C4a, alpha-M/beta-2 integrin, C6, Factor I, C3 convertase (C2aC4b), C5 convertase (C2aC4bC3b), C4b, C2, C8beta, CD21, Membrane attack complex, C2b, C4, C2a	0.536784	0.796052	5	C1qRp, C9, MASP1, Membrane attack complex, C3aR
13	Immune response_CD40 signaling	65	6.67376e-07	0.000110962	0.0722014	0.146857	9	PI3K cat class IA, ICAM1, CCL2, FasR(CD95), IL-6, NF-kB, NF-kB p50/p65, p53, p38 MAPK	6.67376e-07	0.000110962	18	Cyclin D2, I-kB, TRAF3, IKK-alpha, Lyn, MEK3(MAP2K3), IKK (cat), c-FLIP (L), CD40(TNFRSF5), FasL(TNFSF6), NF-kB, AKT(PKB), NF-kB p50/p65, JNK1(MAPK8), A20, JAK3, p38 MAPK, CD86	0.461568	0.722721	7	JAK2, IKK-beta, c-Jun, IKK (cat), IRF1, p38 MAPK, TAK1(MAP3K7)
14	Cell adhesion_Endothelial cell contacts by non-junctional mechanisms	24	6.83256e-07	0.000150904	0.00208983	0.00961859	7	alpha-V/beta-3 integrin, Beta-catenin, Actin cytoskeletal, Collagen IV, p120-catenin, ESAM, alpha-V/beta-5 integrin	0.0977003	0.191643	4	Alpha-actinin, Collagen IV, alpha-V/beta-5 integrin, Collagen I	6.83256e-07	0.000150904	12	alpha-3/beta-1 integrin, MAGI-1(BAIAP1), Vitronectin, alpha-6/beta-1 integrin, Laminin 1, alpha-2/beta-1 integrin, Laminin 8, alpha-5/beta-1 integrin, Actin cytoskeletal, alpha-1/beta-1 integrin, Plakoglobin, Fibronectin
15	Apoptosis and survival_Role of PKR in stress-induced apoptosis	53	7.77044e-07	0.000110962	0.0232241	0.0622198	9	PKR, Caspase-3, FasR(CD95), ERK1/2, NF-kB, p21, NF-kB p50/p65, Caspase-8, p53	7.77044e-07	0.000110962	16	I-kB, TRAM, C/EBP zeta, TRAF3, JAK1, ATF-3, IKK-alpha, IFN-gamma, NFKBIB, IKK (cat), FasL(TNFSF6), PP2A catalytic, NF-kB, MSK2, NF-kB p50/p65, c-Myc	0.0721976	0.236018	9	IFN-alpha, IKK-beta, ATF-4, PP2A regulatory, IKK (cat), IFN-gamma receptor, IRF1, TNF-R1, TAK1(MAP3K7)
16	Cell adhesion_Role of tetraspanins in the integrin-mediated cell adhesion	37	8.28003e-07	0.000150904	0.000474861	0.00378834	10	CD82, Vinculin, PKC-alpha, Arp2/3, FAK1, Laminin 4, CDC42, Actin cytoskeletal, CD63, Actin	0.13591	0.242738	5	Talin, RhoA, ROCK, CD81, VIL2 (ezrin)	8.28003e-07	0.000150904	15	alpha-3/beta-1 integrin, ITGB1, alpha-6/beta-1 integrin, alpha-4/beta-1 integrin, Laminin 2, Arp2/3, Laminin 1, Laminin 4, alpha-5/beta-1 integrin, Actin cytoskeletal, CD53, Fibronectin, c-Src, Actin, Cofilin
17	Immune response_Oncostatin M signaling via MAPK in human cells	37	1.23213e-06	0.000134997	0.00204293	0.00955806	9	CCL2, LDLR, SHP-2, H-Ras, MEK2(MAP2K2), ERK1/2, p38 MAPK, ERK1 (MAPK3), STAT1	1.23213e-06	0.000134997	13	Shc, gp130, OSM receptor, GRB2, JAK1, MMP-1, MEK3(MAP2K3), JNK(MAPK8-10), c-Raf-1, PPAR-gamma, p38 MAPK, TIMP1, LIF receptor	0.501544	0.764907	4	AP-1, c-Jun, Oncostatin M, p38 MAPK
18	Immune response_IL-2 activation and signaling pathway	49	1.4129e-06	0.000134997	0.00468243	0.0180752	10	PI3K cat class IA, Calcineurin A (catalytic), Lck, SHP-2, H-Ras, MEK2(MAP2K2), ERK1/2, SMAD4, NF-kB, SMAD3	1.4129e-06	0.000134997	15	Syk, GAB2, I-kB, Shc, SHPS-1, GRB2, JAK1, IKK-alpha, c-Raf-1, IKK (cat), NF-kB, AKT(PKB), c-Myc, JAK3, IL-2	0.0192465	0.105494	10	AP-1, CISH, Tob1, IL-2R beta chain, IL-2 receptor, STAT5, c-Jun/c-Fos, IKK (cat), SHP-1, Elk-1
19	Development_Hedgehog signaling	46	1.45819e-06	0.000108075	1.45819e-06	0.000108075	15	Ubiquitin, GAS1, Cul3/SPOP/Rbx1 E3 ligase, GSK3 beta, SPOP, SAP18, Beta-catenin, Casein kinase I, Skp2/TrCP/FBXW, 26S proteasome (20S core), HSP90, NUMB, Cul1/Rbx1 E3 ligase, GRK2, DISP1	0.0511427	0.118174	7	CDON, Cul3/SPOP/Rbx1 E3 ligase, Casein kinase I, 26S proteasome (20S core), Cullin 3, HSP90, Smoothened	0.0124825	0.0791284	10	Cullin 1, BOC, Itch, Casein kinase I, Skp2/TrCP/FBXW, SHH, 26S proteasome (20S core), PKA-cat (cAMP-dependent), Cul1/Rbx1 E3 ligase, Beta-arrestin2
20	Signal transduction_PTEN pathway	46	1.45819e-06	0.000108075	1.45819e-06	0.000108075	15	PCNA, PI3K cat class IA, GSK3 beta, RHEB2, PTEN, H-Ras, Caspase-3, MEK2(MAP2K2), ERK1/2, FAK1, IGF-1 receptor, Beta-catenin, p21, IGF-1, p53	0.448094	0.629801	4	Shc, GRB2, c-Raf-1, AKT(PKB)	0.297699	0.539259	6	IRS-1, EGFR, c-Jun, alpha-5/beta-1 integrin, c-Src, ILK
21	GTP-XTP metabolism	90	1.50522e-06	0.000108075	1.50522e-06	0.000108075	22	RPOM, CSL4, POLR1A, RPB5, IMD1, PNPH, PPAL, Guanine deaminase, PR44 (DIS3), POLR2I, RPB6, RNA polymerase II, POLR2G, POLR2A, exosome multienzyme ribonuclease complex, POLR2J, RRP42, RRP43, RNA polymerase I, NDPK 6, POLR3A, RNA polymerase III	0.128917	0.233029	10	5'-NTC, RPB8, IMD2, KGUA, RPB10, 5'-NTD, RNA polymerase II, RNA polymerase I, HPRT, RNA polymerase III	0.672995	0.901863	8	RRP46, POLR2B, RNA polymerase II, RPA16, exosome multienzyme ribonuclease complex, GMP2, RNA polymerase I, RNA polymerase III
22	Development_EGFR signaling pathway	71	1.80664e-06	0.000116101	1.80664e-06	0.000116101	19	p38alpha (MAPK14), PKC-beta, Bax, PI3K cat class IA, GSK3 beta, PARP-1, ErbB2, PKC-alpha, PLC-gamma 1, H-Ras, MEK2(MAP2K2), ERK1/2, FAK1, MKP-2, NF-kB, p38 MAPK, ERK1 (MAPK3), MMP-9, STAT1	0.00060834	0.00549816	14	I-kB, Shc, NCK1, GRB2, JAK1, Epiregulin, MKP-1, c-Raf-1, IKK (cat), NF-kB, AKT(PKB), c-Myc, JNK1(MAPK8), p38 MAPK	0.0432764	0.177536	12	JAK2, EGFR, IKK-beta, c-Jun, IKK (cat), MKK7 (MAP2K7), c-Src, PKC-epsilon, p38 MAPK, Elk-1, ILK, DOK2
23	Immune response_C5a signaling	50	1.88208e-06	0.000134997	0.00163235	0.00825372	11	SPHK1, PKC, PLD1, ERK1/2, NADPH oxidase, MEK1/2, G-protein beta/gamma, NF-kB, NF-kB p50/p65, p38 MAPK, PAI1	1.88208e-06	0.000134997	15	I-kB, PKC, PLC-beta, Bcl-2, NADPH oxidase, G-protein beta/gamma, JNK(MAPK8-10), c-Raf-1, IKK (cat), NF-kB, p67-phox, AKT(PKB), NF-kB p50/p65, p38 MAPK, PREX1	5.84014e-05	0.00266091	15	IL-1 beta, AP-1, B-Raf, PKC, PLC-beta, G-protein alpha-i family, c-Jun, NADPH oxidase, Oncostatin M, G-protein beta/gamma, c-Jun/c-Fos, IKK (cat), p38 MAPK, p90Rsk, p47-phox
24	Immune response_IL-4 signaling pathway	44	1.89071e-06	0.000134997	0.135513	0.236735	6	PI3K cat class IA, GSK3 beta, H-Ras, MEK2(MAP2K2), ERK1/2, NF-kB	1.89071e-06	0.000134997	14	I-kB, Shc, GRB2, JAK1, IKK-alpha, SOCS1, c-Raf-1, IKK (cat), NF-kB, c-Fes, IL-4, SHIP, AKT(PKB), JAK3	0.439552	0.71366	5	p70 S6 kinase1, IRS-1, IKK (cat), STAT6, Elk-1
25	Apoptosis and survival_Inhibition of ROS-induced apoptosis by 17beta-estradiol	44	1.89071e-06	0.000134997	0.0215835	0.0594218	8	p38alpha (MAPK14), Bax, SOD1, NF-kB1 (p50), Cytochrome b-558, PKC-delta, gp91-phox, NF-kB p50/p65	1.89071e-06	0.000134997	14	Thioredoxin, I-kB, ESR1 (mitochondrial), GPX1, Oxidized thioredoxin, Cytochrome b-558, p22-phox, MEK3(MAP2K3), Bcl-2, IKK (cat), p67-phox, NF-kB p50/p65, ESR2, JNK1(MAPK8)	0.641899	0.876029	4	SOD2, IKK (cat), Cytochrome c, p47-phox
26	Immune response_T cell receptor signaling pathway	53	2.08476e-06	0.000116101	2.08476e-06	0.000116101	16	Ubiquitin, p38alpha (MAPK14), MHC class II, Calcineurin A (catalytic), Lck, ZAP70, CD3, PLC-gamma 1, H-Ras, CD4, MEK2(MAP2K2), ERK1/2, Fyn, E2N(UBC13), NF-kB, NF-AT2(NFATC1)	0.0401304	0.09949	8	I-kB, MHC class II, Calmodulin, GRB2, CalDAG-GEFII, c-Raf-1, IKK (cat), NF-kB	0.146052	0.356094	8	MHC class II, NF-AT4(NFATC3), Slp76, CD3, IKK-beta, IKK (cat), LAT, Elk-1
27	Immune response_IL-6 signaling pathway	31	2.10211e-06	0.000116101	2.10211e-06	0.000116101	12	GCR-alpha, SHP-2, H-Ras, MEK2(MAP2K2), ERK1/2, IL-6, NF-kB, sIL6-RA, ADAM10, SRF, IL-6 receptor, IL6RA	0.00654592	0.0279868	7	Shc, gp130, GRB2, JAK1, c-Raf-1, NF-kB, IL-6 receptor	0.601166	0.845866	3	c-Jun, ADAM17, Elk-1
28	Immune response_Role of PKR in stress-induced antiviral cell response	57	2.28941e-06	0.000148604	0.00483615	0.01847	11	p38alpha (MAPK14), PKR, IL-10, Caspase-3, ERK1/2, IL-6, NF-kB, NF-kB p50/p65, Caspase-8, TLR2, STAT1	2.28941e-06	0.000148604	16	I-kB, RelA (p65 NF-kB subunit), TRAF3, JAK1, MyD88, IKK-alpha, IFN-gamma, IL-1RI, NFKBIB, TIRAP (Mal), JNK(MAPK8-10), IKK (cat), NF-kB, MSK2, NF-kB p50/p65, c-Myc	0.0215621	0.112332	11	IL-1 beta, IFN-alpha, IKK-beta, MEK6(MAP2K6), c-Jun, IKK (cat), IFN-gamma receptor, IRF1, TNF-R1, TAK1(MAP3K7), ATF-2/c-Jun
29	Stellate cells activation and liver fibrosis	71	2.72832e-06	0.000162335	0.000115238	0.00145159	16	PI3K cat class IA, GSK3 beta, ICAM1, CCL2, H-Ras, KLF6, MEK2(MAP2K2), Beta-catenin, SMAD4, SMAD3, PDGF receptor, NF-kB p50/p65, ERK1 (MAPK3), Frizzled, TLR2, PDGF-R-beta	2.72832e-06	0.000162335	18	I-kB, Shc, TGF-beta 1, GRB2, MyD88, WNT3A, TOLLIP, IL-1RI, Cyclin D1, c-Raf-1, IKK (cat), COL1A2, AKT(PKB), NF-kB p50/p65, SMAD2, Frizzled, Smoothened, TIMP1	0.0432764	0.177536	12	IL-1 beta, Biglycan, IL1RAP, RIPK1, IRAK1/2, IKK (cat), SHH, PDGF-R-alpha, PDGF receptor, TNF-R1, Elk-1, Frizzled
30	Immune response_CCL2 signaling	54	2.74621e-06	0.000140841	2.74621e-06	0.000140841	16	ICAM1, CCL2, PKC-alpha, ERK1/2, Arp2/3, PKC-zeta, IL-6, G-protein beta/gamma, VEGF-A, CDC42, Actin cytoskeletal, NF-kB, Caveolin-1, CCBP2 (CCR9), p53, PI3K cat class IA (p110-delta)	0.102556	0.197765	7	RhoA, alpha-L/beta-2 integrin, alpha-M/beta-2 integrin, IFN-gamma, G-protein beta/gamma, NF-kB, DARC	9.27793e-06	0.00124363	17	IL-1 beta, alpha-L/beta-2 integrin, AP-1, IL-1 alpha, iNOS, alpha-4/beta-1 integrin, HIF1A, G-protein alpha-i family, c-Jun, Arp2/3, Occludin, G-protein beta/gamma, c-Jun/c-Fos, alpha-5/beta-1 integrin, Actin cytoskeletal, p47-phox, ZO-2
31	G-protein signaling_G-Protein alpha-q signaling cascades	34	3.01321e-06	0.000164724	0.0500103	0.110484	6	PI3K cat class IA, H-Ras, PLC-gamma, G-protein beta/gamma, NF-kB, GRK2	3.01321e-06	0.000164724	12	RhoA, I-kB, Shc, ROCK, GRB2, PLC-beta, IKK-alpha, G-protein beta/gamma, IKK (cat), NF-kB, AKT(PKB), G-protein alpha-q/11	0.0446145	0.177536	7	Pyk2(FAK2), PLC-beta, G-protein beta/gamma, IKK (cat), RGS2, PKC-epsilon, Btk
32	Immune response_Classical complement pathway	52	3.25822e-06	0.000164724	0.796593	0.936094	3	CR1, DAF, CD59	3.25822e-06	0.000164724	15	alpha-X/beta-2 integrin, C4a, alpha-M/beta-2 integrin, C6, Factor I, C3 convertase (C2aC4b), C5 convertase (C2aC4bC3b), C4b, C2, C8beta, CD21, Membrane attack complex, C2b, C4, C2a	0.767156	0.970932	4	C1qRp, C9, Membrane attack complex, C3aR
33	Development_VEGF signaling and activation	43	3.34184e-06	0.000159963	3.34184e-06	0.000159963	14	SPHK1, PKC-beta, PI3K cat class IA, Brca1, PKC, ICAM1, PKC-alpha, PLC-gamma 1, H-Ras, MEK2(MAP2K2), ERK1/2, SP3, VEGF-A, NF-kB	0.00369188	0.0183056	9	I-kB, PKC, ESR1 (nuclear), IKK-alpha, Neurofibromin, c-Raf-1, IKK (cat), NF-kB, AKT(PKB)	0.245498	0.482394	6	PKC, IKK-beta, c-Jun, c-Jun/c-Fos, IKK (cat), c-Src
34	Immune response_CD137 signaling in immune cell	29	3.46059e-06	0.000164724	0.412025	0.574435	3	ERK1/2, NF-kB, p38 MAPK	3.46059e-06	0.000164724	11	Cyclin D2, IKK-alpha, Cyclin E, MEK3(MAP2K3), IFN-gamma, Bcl-2, NF-kB, IL-4, JNK1(MAPK8), p38 MAPK, IL-2	0.318678	0.565246	4	MEK6(MAP2K6), c-Jun, p38 MAPK, ATF-2/c-Jun
35	Cell cycle_Regulation of G1/S transition (part 1)	38	4.00982e-06	0.000179941	4.00982e-06	0.000179941	13	Ubiquitin, GSK3 beta, Brca1, CDK4, APC/hCDH1 complex, Cyclin A, Skp2/TrCP/FBXW, SMAD4, SMAD3, Anaphase-promoting complex (APC), p21, p16INK4, Cul1/Rbx1 E3 ligase	0.0200384	0.0622061	7	Cyclin D2, TGF-beta 1, Cyclin E, Cyclin D, Cyclin D1, PP2A catalytic, SMAD2	0.165904	0.379416	6	p70 S6 kinase1, APC/hCDH1 complex, PP2A regulatory, Skp2/TrCP/FBXW, Anaphase-promoting complex (APC), Cul1/Rbx1 E3 ligase
36	Cell cycle_Influence of Ras and Rho proteins on G1/S Transition	53	4.23764e-06	0.000179725	0.000202898	0.00214236	13	PI3K cat class IA, GSK3 beta, CDK4, Cyclin A2, H-Ras, MEK2(MAP2K2), ERK1/2, FAK1, RGL2, CDC42, SKP2, p21, NF-kB p50/p65	4.23764e-06	0.000179725	15	RhoA, MLCP (reg), MLK3(MAP3K11), RelA (p65 NF-kB subunit), Rb protein, IKK-alpha, Cyclin E, E2F1, Cyclin D1, c-Raf-1, AKT(PKB), NF-kB p50/p65, RalA, c-Myc, JNK1(MAPK8)	0.608597	0.849937	5	p70 S6 kinase1, GGTase-I, Tob1, MRLC, alpha-5/beta-1 integrin
37	Immune response_Oncostatin M signaling via MAPK in mouse cells	35	4.27917e-06	0.000179725	0.00133933	0.00739722	9	CCL2, LDLR, SHP-2, H-Ras, MEK2(MAP2K2), ERK1/2, p38 MAPK, ERK1 (MAPK3), STAT1	4.27917e-06	0.000179725	12	Shc, gp130, OSM receptor, GRB2, JAK1, MMP-1, MEK3(MAP2K3), JNK(MAPK8-10), c-Raf-1, PPAR-gamma, p38 MAPK, TIMP1	0.457189	0.722721	4	AP-1, c-Jun, Oncostatin M, p38 MAPK
38	Normal and pathological TGF-beta-mediated regulation of cell proliferation	33	4.5515e-06	0.000192234	4.5515e-06	0.000192234	12	GSK3 beta, ITGAV, c-Abl, Beta-catenin, FGF2, SMAD4, SMAD3, PDGF receptor, p53, p38 MAPK, Axin, PDGF-R-beta	9.09933e-05	0.00141237	10	Shc, TGF-beta 1, MLK3(MAP3K11), GRB2, MEK3(MAP2K3), Cyclin D1, JNK(MAPK8-10), SMAD2, c-Myc, p38 MAPK	0.100021	0.281526	6	MEK6(MAP2K6), PDGF-R-alpha, PDGF receptor, c-Src, p38 MAPK, Axin
39	Immune response_IL-4 - antiapoptotic action	30	5.10121e-06	0.000191698	0.0288889	0.0712791	6	PI3K cat class IA, GSK3 beta, H-Ras, MEK2(MAP2K2), ERK1/2, NF-kB	5.10121e-06	0.000191698	11	Shc, GRB2, JAK1, Bcl-2, SOCS1, NFKBIB, c-Raf-1, NF-kB, IL-4, AKT(PKB), JAK3	0.809887	0.992394	2	IRS-1, STAT6
40	Immune response_Signaling pathway mediated by IL-6 and IL-1	30	5.10121e-06	0.000191698	0.00191651	0.00936091	8	SHP-2, H-Ras, MEK2(MAP2K2), ERK1/2, IL-6, MEK1/2, NF-kB, IL-6 receptor	5.10121e-06	0.000191698	11	I-kB, Shc, gp130, GRB2, JAK1, SOCS1, IL-1RI, c-Raf-1, IKK (cat), NF-kB, IL-6 receptor	0.167588	0.379416	5	IL-1 alpha, SITPEC (ECSIT), IL1RAP, IRAK1/2, IKK (cat)
41	Transcription_Androgen Receptor nuclear signaling	45	6.11988e-06	0.000244115	6.11988e-06	0.000244115	14	Androgen receptor, GSK3 beta, WNT, H-Ras, IL-6, IGF-1 receptor, Beta-catenin, SMAD3, p21, IGF-1, IL-6 receptor, RAD9, Frizzled, Kallikrein 3 (PSA)	1.44945e-05	0.000375083	13	Shc, TGF-beta 1, AKT1, GRB2, WNT, SCAP, N-CoR, Cyclin D1, c-Raf-1, p300, IL-6 receptor, Frizzled, VIL2 (ezrin)	0.149418	0.361879	7	Pyk2(FAK2), WNT, EGFR, PAK6, Hic-5/ARA55, PKA-cat (cAMP-dependent), Frizzled
42	Oxidative phosphorylation	105	6.54837e-06	0.00024746	6.54837e-06	0.00024746	23	ATP synthase, NDUFB9, NDUFB7, NDUFA11, NDUFS7, Cytochrome c oxidase, UQCRFS1, NDUFC2, NDUFV3, UQCR11, ATP5J, ATP5B, NDUFA3, NDUFA13, NDUFV2, NDUFA5, Respiratory Complex III, NDUFA1, ATP(F1), ATP(F0), Respiratory Complex I (NADH-ubiquinone oxidoreductase), NDUFS6, UQCRC1	0.0878696	0.177229	12	ATP synthase, COX VIIc, ATP5H, Succinate dehydrogenase, Cytochrome c oxidase, ATP5D, ATPK, NDUFA10, ATP(F1), ATP(F0), Respiratory Complex I (NADH-ubiquinone oxidoreductase), ATP5A	0.593585	0.843515	10	NDUFA8, DAP13, UQCRH, NDUFAB1, Cytochrome c oxidase, Respiratory Complex III, Cytochrome c, NDUFB6, Respiratory Complex I (NADH-ubiquinone oxidoreductase), COX Vb
43	Development_G-CSF signaling	49	7.83974e-06	0.000279879	0.0142961	0.0444356	9	PI3K cat class IA, Survivin, SHP-2, H-Ras, MEK2(MAP2K2), ERK1/2, NADPH oxidase, p38 MAPK, STAT1	7.83974e-06	0.000279879	14	GAB2, Shc, c-IAP2, GRB2, JAK1, Lyn, Bcl-2, NADPH oxidase, JNK(MAPK8-10), c-Raf-1, SHIP, AKT(PKB), c-Myc, p38 MAPK	0.0474053	0.183822	9	JAK2, ERK5 (MAPK7), NADPH oxidase, STAT5, G-CSF receptor, G-CSF, p38 MAPK, CXCR4, p47-phox
44	Immune response_MIF-induced cell adhesion, migration and angiogenesis	46	8.15937e-06	0.000292922	8.15937e-06	0.000292922	14	PI3K cat class IA, CD74, ICAM1, CD44, CCL2, H-Ras, ERK1/2, MIF, MEK1/2, G-protein beta/gamma, VEGF-A, NF-kB, p38 MAPK, MMP-9	0.000417029	0.00407889	11	RhoA, alpha-L/beta-2 integrin, ROCK, MMP-1, MKP-1, G-protein beta/gamma, JNK(MAPK8-10), c-Raf-1, NF-kB, AKT(PKB), p38 MAPK	0.00421266	0.0414472	11	alpha-L/beta-2 integrin, AP-1, alpha-4/beta-1 integrin, G-protein alpha-i family, c-Jun, G-protein beta/gamma, c-Jun/c-Fos, MKK7 (MAP2K7), c-Src, p38 MAPK, CXCR4
45	Cell cycle_Regulation of G1/S transition (part 2)	26	8.40837e-06	0.000285885	0.149367	0.256516	4	GSK3 beta, CDK4, ERK1/2, Cyclin A	8.40837e-06	0.000285885	10	Cyclin D2, E2F1/DP1 complex, RelA (p65 NF-kB subunit), Rb protein, IKK-alpha, Cyclin E, E2F1, Cyclin D, Cyclin D1, AKT(PKB)	0.932813	0.999806	1	c-Jun
46	Apoptosis and survival_HTR1A signaling	50	1.01566e-05	0.000326035	0.00544495	0.0200486	10	Bax, PARP-1, H-Ras, Caspase-3, MEK2(MAP2K2), G-protein beta/gamma, PKA-reg (cAMP-dependent), NF-kB, NF-kB p50/p65, ERK1 (MAPK3)	1.01566e-05	0.000326035	14	I-kB, Shc, Calmodulin, GRB2, IKK-alpha, Adenylate cyclase, Bcl-2, G-protein beta/gamma, c-Raf-1, IKK (cat), PP2A catalytic, NF-kB, AKT(PKB), NF-kB p50/p65	0.0220068	0.112332	10	JAK2, PP2A structural, G-protein alpha-i family, G-protein beta/gamma, PP2A regulatory, IKK (cat), Cytochrome c, PI3K reg class IB (p101), c-Src, PKA-cat (cAMP-dependent)
47	Transport_Clathrin-coated vesicle cycle	71	1.02356e-05	0.000351611	0.000115238	0.00145159	16	Rab-4, Rab-7, COPII, SAR1, VAMP7, Myosin I, Rab11-FIP1, Rab-8, BIN1 (Amphiphysin II), Coatomer, Actin cytoskeletal, GCC2, VTI1B, SNX9, Myosin Vb, Actin	1.18189e-05	0.000351611	17	GS15, AP complex 1, Rab-5A, COPII, SAR1, Myosin I, Rabaptin-5, Coatomer, TIP47, GDI2, Optineurin, SAR1A, Clathrin, AP complex 2, PI3K cat class III (Vps34), Clathrin heavy chain, VAMP2	1.02356e-05	0.00124363	20	PI3K reg class III (p150), Syntaxin 7, Rabenosyn-5, VTI1A, COPII, Myosin VI, Rab-11A, Myosin I, Syntaxin 5, Rab-9, VPS45A, PREB, Coatomer, Actin cytoskeletal, EEA1, Clathrin, AP complex 2, PICALM, ARF1, Actin
48	Development_Slit-Robo signaling	30	1.0432e-05	0.000356676	1.0432e-05	0.000356676	11	MENA, ROBO2, Arp2/3, FAK1, c-Abl, CDC42, Actin cytoskeletal, Fyn, Actin, ACTB, Tubulin (in microtubules)	0.0208594	0.0631209	6	RhoA, ROCK, SLIT3, CRMP2, Tau (MAPT), Tubulin (in microtubules)	0.00701576	0.0544094	8	ROBO3, Arp2/3, Actin cytoskeletal, c-Src, Actin, ROBO4, Cofilin, Tubulin (in microtubules)
49	Development_PDGF signaling via STATs and NF-kB	32	1.05025e-05	0.000326035	0.0116199	0.0375815	7	PI3K cat class IA, PKR, H-Ras, NF-kB, PDGF receptor, STAT1, PDGF-R-beta	1.05025e-05	0.000326035	11	I-kB, Shc, RelA (p65 NF-kB subunit), GRB2, JAK1, IKK-alpha, IKK (cat), NF-kB, AKT(PKB), c-Myc, NF-kB p65/p65	0.0331093	0.147175	7	JAK2, STAT5, IKK (cat), STAT6, PDGF-R-alpha, PDGF receptor, c-Src
50	Cytoskeleton remodeling_Keratin filaments	36	1.28348e-05	0.000418832	1.28348e-05	0.000418832	12	Plectin 1, Tubulin beta, Keratin 5/14, Tubulin alpha, Keratin 14, Keratin 18, Keratin 8/18, Actin cytoskeletal, BPAG1, Plakophilin 2, Vimentin, Tubulin (in microtubules)	0.0150643	0.0493389	7	Tubulin beta, Keratin 17, GRB2, Epiplakin, JNK(MAPK8-10), CDK1 (p34), Tubulin (in microtubules)	0.137653	0.339018	6	Tubulin beta, Keratin 8/18, Keratin 16, Keratin 8, Actin cytoskeletal, Tubulin (in microtubules)

## Sheet: GO Processes
Enrichment analysis report
Enrichment by GO Processes					Common				Unique for 12h_ALL				Unique for 72h_ALL
#	Processes	Total	pValue	Min FDR	p-value	FDR	In Data	Network Objects from Active Data	p-value	FDR	In Data	Network Objects from Active Data	p-value	FDR	In Data	Network Objects from Active Data
1	gene expression	3974	4.97473e-36	2.70078e-32	4.97473e-36	2.70078e-32	203	RPS28, SSR-delta, RPS10, Core histone deacetylase I complex, TFIID 30 kDa subunit, SNRPD2 (SMD2), Ubiquitin, Androgen receptor, p38alpha (MAPK14), LSm4, UBB, TyrRS, SRP68, OST complex, RPOM, RPL32, TH1L, RPL13, SNRPB (Sm-B), UBC, SEC61 complex, PPAR-alpha/RXR-alpha, cPKC (conventional), TRAP/SMCC complex, hRPB11, RIB1, eRF1, RPL6, LXR-alpha/RXR-alpha, TEF-3, VDR/RXR-alpha, DARS, PARP-1, CSL4, CAR…	1.95804e-14	2.64189e-11	159	RPS19, RPL39, REV-ERBalpha, U5-200KD, RPS30, RPS12, hnRNP A1, 14-3-3 beta/alpha, RRN3, U2AF35, eEF2, PSMD2, TRAP170, Importin (karyopherin)-beta, SSR-alpha, ESR1 (mitochondrial), TRAP/SMCC complex, TFIIIB, E2F1/DP1 complex, SKIP (Ski-interacting protein), AKT1, DNAJC8, GlyRS, SMN2, TFIIIC, TFIIIC102, RPL34, CRSP complex, Cyclin C, TAFs, PSMB8(LMP7), HSC70, PKC, ALY, RUNX2, PSMB6, SMG1, RPL24, Pol…	9.58476e-08	7.95396e-06	167	Core histone deacetylase I complex, ELAVL1 (HuR), RPL12, EIF1AX, OST complex, RNUT1, TAF1, NR2C1 (TR2), PSMD3, PSMD1, CBP, U5-15kD, RPL13A, TRAP25, CPSF3, PPAR-alpha/RXR-alpha, ELL, TRAP/SMCC complex, hnRNP R, EIF2C4 (Argonaute-4), Mitotic cohesin complex, AP-1, TFIIIB, SLBP, TFIIF, beta subunit, DDX6, MAPKAPK2, VDR/RXR-alpha, LSM2, WDR77, CPSF5, CSTF3, CAR/RXR-alpha, POLR3H, RARbeta, eIF2, SPC25…
2	virus-host interaction	553	4.31275e-25	1.1707e-21	4.31275e-25	1.1707e-21	133	Core histone deacetylase I complex, MFGE8, JMJD2A, TIP30, Cul3/SPOP/Rbx1 E3 ligase, 14-3-3 epsilon, OX-2 receptor 1, PDZD8, PPAR-alpha/RXR-alpha, Bax, WWP2, eRF1, LXR-alpha/RXR-alpha, VDR/RXR-alpha, SCRIB, Lck, CAR/RXR-alpha, ATP6(V), MPTP complex, TAFs, ITGAV, PCAF histone acetylase complex, Dynein 1, cytoplasmic, light chains, p53 (mitochondrial), Sin3 complex, ICAM1, RPB5, SR-BI, alpha-V/beta-…	6.45175e-10	1.27813e-07	102	Syk, TIM-1, RhoA, Karyopherin beta-3, hnRNP A1, alpha-11/beta-1 integrin, I-kB, Sirtuin, Cul3/SPOP/Rbx1 E3 ligase, TGF-beta 1, Importin (karyopherin)-beta, AP complex 1, TFIIIB, SKIP (Ski-interacting protein), RelA (p65 NF-kB subunit), Rb protein, ATP6(V), TAFs, PSMB8(LMP7), NF-X1, HSC70, RagA, ALY, GRB2, PSMB6, Dynein 1, cytoplasmic, light chains, Cul3/BACURD E3 ligase, Cul3/KEAP1/Rbx1 E3 ligase…	5.11377e-11	1.62675e-08	127	Cullin 1, Core histone deacetylase I complex, Nectin-4, alpha-3/beta-1 integrin, CXADR, alpha-8/beta-1 integrin, alpha-11/beta-1 integrin, ITGB1, Sirtuin, PACS2, TAF1, CBP, CTMP, IL-15 receptor, PPAR-alpha/RXR-alpha, TFIIIB, alpha-10/beta-1 integrin, VDR/RXR-alpha, NPM/ALK fusion protein, CAR/RXR-alpha, ATP6(V), LEDGF/p52, C9orf69, TAFs, hnRNP K, PCAF histone acetylase complex, RAD23A, Dynein 1, …
3	cell proliferation	863	4.43453e-22	8.02502e-19	4.43453e-22	8.02502e-19	126	MD-1, Core histone deacetylase I complex, MDM4, G-protein gamma 2, Peroxiredoxin, G-protein beta, Androgen receptor, PCNA, SOX11, Dph1, Galpha(q)-specific Class A Orphan/other GPCRs, SPHK2, CHRM, Thymidylate kinase, G-protein beta1/gamma3, GRP-R, G-protein beta3/gamma2, LRP2 (Megalin), MRE11, Bax, NASP, Galpha(i)-specific amine GPCRs, GSK3 beta, SCRIB, CD74, ErbB2, ERCC-1, PKC, G-protein beta2/ga…	7.34338e-05	0.00146998	83	Syk, ZFP36L2, YME1L1, SAM68, Thioredoxin, HOXB4, BETA-IG-H3, Evi5, RRN3, TGF-beta 1, MLK3(MAP3K11), DEC2, OSM receptor, Galpha(i)-specific amine GPCRs, E2F1/DP1 complex, FOXC1/2, AKT1, CLK1, TRIP15, WHN, GPX1, PKC, cAMP-GEFI, Brca2, CD81, Nkx6.1, G-protein gamma, Epiregulin, E2F1, BMP4, NuRD complex, RAP-1B, RPS27, E2F2/DP1 complex, ISG20, UCHL1, EWS/ERG fusion protein, LOC440748, Small 40S subun…	2.31219e-08	2.32274e-06	117	Cullin 1, HGF, Core histone deacetylase I complex, G-protein alpha-t, G-protein beta, Dyskerin (NAP57), PDK1, PES1, CHRM, CCDC100, Fc epsilon RI, CBP, G-protein beta3/gamma2, SRA1, BOP1, IL-15 receptor, GFER, VEGF-D, TBX1, IL-15RA, Galpha(i)-specific amine GPCRs, IL-1 alpha, GRO-1, MCM7, NPM/ALK fusion protein, PKC, Hedgehog, TACSTD2 (TROP2), GAB1, CDC25C, MRN complex, Sin3 complex, STAT4, CITED2…
4	negative regulation of transcription from RNA polymerase II promoter	762	6.31335e-21	8.56879e-18	6.31335e-21	8.56879e-18	163	Core histone deacetylase I complex, CRYM, MDM4, AHR, Ubiquitin, NRIP2 (NIX1), PCNA, NPAS1, WNT4, SOX11, UBB, SHOX2, HDAC9, HP/HB complex, UBC, PPAR-alpha/RXR-alpha, EPC1, WWP2, TRAP/SMCC complex, PAX5, Galpha(i)-specific amine GPCRs, VPS72, SMUBP-2, AFX1, LXR-alpha/RXR-alpha, VDR/RXR-alpha, PARP-1, DMAP1, CAR/RXR-alpha, ENO, LXR-beta, CRSP complex, TAFs, NF-kB1 (p105), CASP, PRKCBP1, NF-I, HES7, …	6.42253e-09	8.06102e-07	134	CARP, REV-ERBalpha, ZNF174, Thioredoxin, HOXB4, HP/HB complex, SG2NA, Sirtuin, Nkx6-2, TGF-beta 1, DEC2, gamma-Secretase complex, FAZF, ZNF238, TRAP/SMCC complex, SOX15, Galpha(i)-specific amine GPCRs, E2F1/DP1 complex, SKIP (Ski-interacting protein), FOXC1/2, Rb protein, BHC80, PAF1, PEX2, CRSP complex, TRIP15, STO, WHN, TAFs, SIK, NF-X1, ZNF593, HES5, POU class III, LYRIC, WNT9B, WNT3A, PBAF, H…	1.38523e-09	2.20329e-07	167	Core histone deacetylase I complex, HIC1/2, PKIG, IL-1 beta, TBL1X, ZNHIT1, HSF4, HP/HB complex, Sirtuin, NR2C1 (TR2), HRPT2, Islet-1, CBP, MIP-T3, ZFP57, FOXN3, p73, PPAR-alpha/RXR-alpha, TRAP/SMCC complex, TBX1, c-Maf, POU4F1, AP-1, Myocardin, Galpha(i)-specific amine GPCRs, VDR/RXR-alpha, HNF1, CAR/RXR-alpha, RARbeta, ORC2L, CRSP complex, ZNF288, TAFs, p42POP, RYBP, Hedgehog, Thyroid hormone r…
5	small molecule metabolic process	2999	2.56963e-19	2.77617e-16	2.56963e-19	2.77617e-16	277	GSTP1, CYP51A1, SPHK1, PRIC320, G-protein gamma 2, BCKD-E1beta, ATP synthase, G-protein beta, TY3H, TPI1, NDUFB9, CRAT, MBOAT1, Beta-hexosaminidase, Heme oxygenase 1, 3-OST-3B, MLSTD2, Galpha(q)-specific Class A Orphan/other GPCRs, SPHK2, CHRM, Thymidylate kinase, HP/HB complex, COX IV-1, 8ODP, NDUFB7, G-protein beta1/gamma3, G-protein beta3/gamma2, LRP2 (Megalin), IDH1, CYP2C8, NOSIP, PPAR-alpha…	6.18862e-13	4.175e-10	266	SDHA, CARP, VLDL, AMDHD1, GPD1L, ATP synthase, Mature chylomicrons, AMD1, COX VIIc, Glycogen phosphorylase, ALDOB, Thioredoxin, TER, SLC25A11, TPH2, HP/HB complex, CPT-1A, PLA2G4C, TPK1, Small LDL, PSMD2, Importin (karyopherin)-beta, NNTM, 5'-NTC, LPH, CNDP2, TRAP/SMCC complex, BCKD-E1alpha, Galpha(i)-specific amine GPCRs, NFYC, Sec24, LRAT, AKT1, ATP5H, ABCB7, NFYB, AKR1C3, BBOX1, CYP1B1, Carbon…	3.3994e-08	3.24416e-06	304	Lutropin, VLDL, HCP1, PYGB, Mature chylomicrons, SCPX, G-protein beta, SC5D, Glycogenin-2, PDK1, MTR, NDUFA8, GAMT, TBL1X, Glycogen phosphorylase, SLC25A37, UCP1, POMC, Biglycan, CYP1A2, PI3K reg class III (p150), CHRM, HP/HB complex, SNAT, NUD9, PDK3, PSMD3, PSMD1, CBP, MTCBP-1, G-protein beta3/gamma2, AK2, APOA1, Ciao 1, SLC19A2, KMO, SULT1B1, NEU3, G-protein beta-3, PKA-cat beta, PPAR-alpha/RX…
6	mRNA metabolic process	700	3.06816e-19	2.77617e-16	3.06816e-19	2.77617e-16	78	RPS28, RPS10, Ubiquitin, p38alpha (MAPK14), LSm4, UBB, RPL32, RPL13, UBC, cPKC (conventional), eRF1, RPL6, CSL4, RPS18, RPS15a, PKC, RPL35a, RBM8 (Y14), RPL18a, RPL7, MTR3, PKC-alpha, RPL29, RPL38, PKC-delta, CNOT1, RPL10A (CsA-19), RPL30, Nuclear pore complex proteins, RPL35, RPS2, 14-3-3 zeta/delta, LSm complex, Small 40S subunit, eIF4A, MLN51, RPL37, HSPA1B, PR44 (DIS3), 14-3-3, rpL23a, RPL28,…	8.16679e-09	9.7947e-07	60	RPS19, RPL39, RPS30, RPS12, 14-3-3 beta/alpha, PSMD2, hnRNP D-like, Importin (karyopherin)-beta, AKT1, RPL34, PSMB8(LMP7), HSC70, PKC, PSMB6, SMG1, RPL24, RPL5, RPS13, PSMB10, SMG8, RPS6, HSP27, RPS27, Nuclear pore complex proteins, LSm complex, RPL17, Small 40S subunit, RPS29, XRN1, 14-3-3, PSMB5, RNPS1, RPL9, 60S ribosomal protein L26-like 1, PSMC6, RPL26L1, RPS4X, PSMB7, PP2A catalytic, RPS4, …	1	1
7	viral reproduction	859	1.14969e-18	8.9167e-16	1.14969e-18	8.9167e-16	105	RPS28, RPS10, TFIID 30 kDa subunit, Ubiquitin, UBB, RPL32, Beta-2-microglobulin, Cul3/SPOP/Rbx1 E3 ligase, TH1L, RPL13, UBC, hRPB11, RPL6, Lck, ATP6(V), RPS18, MPTP complex, TAFs, RPS15a, PCAF histone acetylase complex, NELF complex, RPL35a, RPL18a, RPL7, RPB5, CD3, RPL29, RPL38, RPL10A (CsA-19), NELF-A, RanBP1, ATP6V1, RPL30, Nuclear pore complex proteins, RPL35, RPS2, Small 40S subunit, PAK2, D…	1.86658e-08	1.93729e-06	84	RPS19, RPL39, RPS30, ZNF174, RPS12, AP-1 beta subunit, Cul3/SPOP/Rbx1 E3 ligase, PSMD2, PEG3, Importin (karyopherin)-beta, AP complex 1, TFIIIB, ATP6(V), RPL34, TAFs, PSMB8(LMP7), PSMB6, RPL24, NELF complex, Cul3/BACURD E3 ligase, RPL5, AP-2 alpha subunits, Cul3/KEAP1/Rbx1 E3 ligase, RPS13, Cul3/KLHL E3 ligase, ZNF445, NUP88, NUP58, PSMB10, COBRA1, RPS6, ATP6V1, RPS27, Nuclear pore complex protei…	2.56446e-05	0.000737894	90	RPL12, TAF1, PSMD3, PSMD1, RPL13A, NMT2, ZNF323, ELL, TFIIIB, TFIIF, beta subunit, NPM/ALK fusion protein, ATP6(V), LEDGF/p52, TAFs, ZSCAN1, N-myristoyltransferase, CD8 beta, RPS9, PCAF histone acetylase complex, CCL1, ZNF213, Cul3/BACURD E3 ligase, AP-2 alpha subunits, Cul3/KEAP1/Rbx1 E3 ligase, CD8, CD3, PSMD8, CTDP1, CALCOCO2, RPL23, ATP6V1, PACS-1, Nuclear pore complex proteins, Small 40S sub…
8	transcription initiation from RNA polymerase II promoter	261	7.54928e-18	5.12313e-15	7.54928e-18	5.12313e-15	76	Core histone deacetylase I complex, TFIID 30 kDa subunit, Ubiquitin, Androgen receptor, UBB, UBC, PPAR-alpha/RXR-alpha, TRAP/SMCC complex, hRPB11, LXR-alpha/RXR-alpha, TEF-3, VDR/RXR-alpha, PARP-1, CAR/RXR-alpha, LXR-beta, CRSP complex, TAFs, PCAF histone acetylase complex, ROR-alpha, Sin3 complex, GCR-alpha, RPB5, CoREST complex, TRAP80, Histone deacetylase class I, NuRD complex, UBE2D3, Small 4…	1.66838e-07	1.16939e-05	57	REV-ERBalpha, TRAP170, ESR1 (mitochondrial), TRAP/SMCC complex, TFIIIB, E2F1/DP1 complex, SKIP (Ski-interacting protein), E2F2, CRSP complex, Cyclin C, TAFs, RUNX2, HNF4, ESR1 (nuclear), USP9X, E2F5, NuRD complex, SMURF2, TRAP150, E2F2/DP1 complex, RPB8, ESR, Small 40S subunit, HNF4-gamma, TBP, TRA16, RARalpha, SF1, RPB10, PML/RARalpha fusion protein, TFIID, ESR1 (membrane), SMURF, N-CoR, TAZ, RN…	0.000236207	0.00406162	58	Core histone deacetylase I complex, TAF1, NR2C1 (TR2), CBP, TRAP25, PPAR-alpha/RXR-alpha, TRAP/SMCC complex, AP-1, TFIIIB, TFIIF, beta subunit, VDR/RXR-alpha, CAR/RXR-alpha, RARbeta, CRSP complex, CRSP8 (CRSP34), TAF7L, TAFs, PCAF histone acetylase complex, Thyroid hormone receptor, Sin3 complex, CoREST complex, VDR, MED25, Histone deacetylase class I, NuRD complex, Ski, Small 40S subunit, PPAR-a…
9	positive regulation of transcription from RNA polymerase II promoter	1017	9.87693e-18	5.95798e-15	9.87693e-18	5.95798e-15	189	NMDA receptor, ALK-4, Core histone deacetylase I complex, Ubiquitin, Androgen receptor, BLOS2, p38alpha (MAPK14), SOX11, UBB, Calcineurin A (alpha), Beta-hexosaminidase, SHOX2, Galpha(q)-specific nucleotide-like GPCRs, MLL1 (HRX), DLL1, TNIP1, UBC, PPAR-alpha/RXR-alpha, EPC1, FAM130A2, p14ARF, TRAP/SMCC complex, PAX5, Galpha(i)-specific amine GPCRs, AP-2C, GSK3 beta, HIF3A, AFX1, LXR-alpha/RXR-al…	2.7564e-08	2.5214e-06	164	NMDA receptor, CARP, Helios, MLCP (reg), Sequestosome 1(p62), HOXB4, CDON, I-kB, Oct-6, BMP3, SG2NA, Sirtuin, MEF2D, TGF-beta 1, TRAP170, ESR1 (mitochondrial), TRAP/SMCC complex, SOX15, Galpha(i)-specific amine GPCRs, E2F1/DP1 complex, SKIP (Ski-interacting protein), FOXC1/2, AKT1, BAF200, RelA (p65 NF-kB subunit), Rb protein, Pitx1, C/EBP zeta, IL-25 (IL-17E), Profilin, PAF1, CRSP complex, Cycli…	8.58586e-16	1.63876e-12	233	NMDA receptor, HGF, Core histone deacetylase I complex, MIST1, Lutropin, IL-1 beta, TCF12, TBL1X, SMAD5, POMC, HSF4, SOX10, Sirtuin, TAF1, S1P1 receptor, HRPT2, Islet-1, Galpha(q)-specific nucleotide-like GPCRs, CBP, Bcl-9, SRA1, EGR2 (Krox20), p73, PPAR-alpha/RXR-alpha, TBX19, TRAP/SMCC complex, TBX1, NF-AT4(NFATC3), c-Maf, POU4F1, ERK5 (MAPK7), AP-1, Myocardin, Galpha(i)-specific amine GPCRs, I…
10	negative regulation of apoptotic process	925	1.30147e-17	7.06566e-15	1.30147e-17	7.06566e-15	156	GSTP1, Core histone deacetylase I complex, TFIID 30 kDa subunit, MDM4, SPHK1, Peroxiredoxin, Ubiquitin, Androgen receptor, WNT4, UBB, OST complex, Heme oxygenase 1, TIP30, SPHK2, GAS1, Bcl-W, UBC, TRAP/SMCC complex, PI3K cat class IA, GSK3 beta, AIPL1, ARHGEF2, PRDX5, CD74, CRSP complex, TAFs, ErbB2, Survivin, ERCC-1, PKC, ITGAV, PCAF histone acetylase complex, NF-kB1 (p105), SOD1, ICAD, CIAPIN1,…	4.42075e-09	5.9647e-07	136	VLDL, FIGNL1, Mature chylomicrons, ARHGAP10, Sequestosome 1(p62), I-kB, Sirtuin, RRN3, KIAA1333, Alpha-synuclein, c-IAP2, gp130, gamma-Secretase complex, Osteopontin, TIE2, OSM receptor, TRAP/SMCC complex, Alpha crystallin A, FOXC1/2, AKT1, RelA (p65 NF-kB subunit), TAX1BP1, CRSP complex, TXNDC5, MUC1, TAFs, GPX1, PKC, CNTF receptor, POU class III, Meiotic cohesin complex, PPIF, Chylomicron remna…	1.211e-09	1.9812e-07	169	Cyclin G, HGF, Core histone deacetylase I complex, VLDL, Mature chylomicrons, IL-1 beta, MutSalpha complex, FTase, Pyk2(FAK2), OST complex, SOX10, Sirtuin, NGFR(TNFRSF16), p70 S6 kinases, IL-15 receptor, p73, ATAD3B, TRAP/SMCC complex, POU4F1, ERK5 (MAPK7), AP-1, IL-1 alpha, Birc6, BMP5, p70 S6 kinase1, HNF1, B-Raf, Cofilin, non-muscle, MSH2, NPM/ALK fusion protein, CRSP complex, TAFs, hASH1, PKC…

## Sheet: Process Networks
Enrichment analysis report
Enrichment by Process Networks					Common				Unique for 12h_ALL				Unique for 72h_ALL
#	Networks	Total	pValue	Min FDR	p-value	FDR	In Data	Network Objects from Active Data	p-value	FDR	In Data	Network Objects from Active Data	p-value	FDR	In Data	Network Objects from Active Data
1	Translation_Translation initiation	171	1.4584e-08	1.17261e-06	1.4584e-08	1.17261e-06	49	RPS28, RPS10, RPL32, RPL13, RPL6, RPS18, eIF2B, RPS15a, RPL35a, RPL18a, RPL7, PKR, RPL29, RPL38, eIF3S8, eIF3S4, RPL10A (CsA-19), C/D snoRNP, RPL30, RPL35, RPS2, Small 40S subunit, eIF4A, RPL37, eIF2B4, rpL23a, RPL28, NHP2-like protein 1, RPL19, RP40, RPL18, Casein kinase I, Casein kinase I gamma 2, RPS21, RPL21, 4E-BP2, RPS11, RPL8, eIF4A1, H/ACA snoRNP, RPL36, NOLA3 (NOP10), eIF3, Large 60S sub…	0.00166824	0.015017	36	RPS19, RPL39, RPS30, RPS12, MetAP-2, Casein kinase I delta, GCN2, RPL34, RPL24, Nop56, RPL5, M9, RPS13, RPS6, C/D snoRNP, RPS27, RPL17, Small 40S subunit, RPS29, Casein kinase I epsilon, eIF4H, RPL9, Casein kinase I, eIF5, eIF3S10, RPS4, PABPC4, PAIP1, eIF3, RPL41, Large 60S subunit, RPL7A, 4EHP, RPLP2, Casein kinase I alpha, RPL15	0.215524	0.528371	32	Casein kinase II, alpha chains, RPL12, RPL13A, PAIP2, eIF2, eIF2B, RPS9, eIF2B5, eIF2AK3, PABPC1, eIF4G2, RPL23, C/D snoRNP, eIF4G3, Small 40S subunit, Nop58, Casein kinase II, alpha chain (CSNK2A1), RENT3B, Casein kinase II, eIF4B, RPS26, Casein kinase I, eIF4G1/3, H/ACA snoRNP, RPS7, eIF3, RPL22, Large 60S subunit, eIF1A, eIF3S9, eIF2S2, RPL11
2	Transcription_Nuclear receptors transcriptional regulation	197	1.46576e-08	1.17261e-06	1.46576e-08	1.17261e-06	54	TFIID 30 kDa subunit, Androgen receptor, p38alpha (MAPK14), PPAR-alpha/RXR-alpha, TRAP/SMCC complex, LXR-alpha/RXR-alpha, VDR/RXR-alpha, CAR/RXR-alpha, LXR-beta, CRSP complex, TAFs, G-protein alpha-s, ROR-alpha, GCR-alpha, RPB5, NCOA3 (pCIP/SRC3), TRAP80, H-Ras, Calreticulin, FasR(CD95), ERK1/2, RXRA, RAR-beta/RXR-alpha, TRIP2, PPAR-beta(delta)/RXR-alpha, TFIID, POLR2I, RPB6, RNA polymerase II, P…	0.00616896	0.0352512	38	REV-ERBalpha, Shc, TGF-beta 1, TRAP170, TRAP/SMCC complex, SKIP (Ski-interacting protein), CRSP complex, Cyclin C, STO, TAFs, GRB2, HNF4, ESR1 (nuclear), TRAP150, RPB8, ESR, MEK3(MAP2K3), HNF4-gamma, TBP, RARalpha, SF1, IL-1RI, RPB10, TFIID, N-CoR, RNA polymerase II, c-Raf-1, PPAR-gamma/RXR-alpha, FasL(TNFSF6), TAFII28, RAR-alpha/RXR-alpha, ESR2, RPL7A, PPAR-gamma, p38 MAPK, RAR, RAR-alpha/RXR-be…	0.00558262	0.0893219	46	IL-1 beta, TAF1, NR2C1 (TR2), CBP, SRA1, TRAP25, PPAR-alpha/RXR-alpha, TRAP/SMCC complex, VDR/RXR-alpha, CAR/RXR-alpha, RARbeta, CRSP complex, CRSP8 (CRSP34), TAFs, Thyroid hormone receptor, SITPEC (ECSIT), HMGB1, UBE3A (E6-AP), VDR, EGFR, PPAR-alpha, IRAK1, MEK6(MAP2K6), BRG1, RAR-beta/RXR-alpha, TFIID, CAR, POLR2B, COUP-TFII, PPARGC1 (PGC1-alpha), TRb/RXRb, RNA polymerase II, IRAK1/2, PIAS2, T3…
3	Cell cycle_G1-S Growth factor regulation	195	2.93198e-06	0.000152456	2.93198e-06	0.000152456	48	NF-kB p50/p50, SPHK1, LTBP3, PKC-beta, cPKC (conventional), p14ARF, PI3K cat class IA, GSK3 beta, ErbB2, PKC, CKS1, NF-kB1 (p50), CDK4, Cyclin A2, PKC-alpha, PLC-gamma 1, SHP-2, N-Ras, IGF-2, H-Ras, NF-kB p50/c-Rel, MEK2(MAP2K2), ERK1/2, ActRIIB, FGF1, FAK1, RGL2, GSK3 alpha/beta, IGF-1 receptor, MEK1/2, VEGF-A, Cyclin A, FGF2, CSDA, SMAD4, NF-kB, SMAD3, p21, NF-kB p50/p65, IGF-1, HGF receptor (M…	0.0241748	0.0794526	35	Cyclin D2, I-kB, Shc, TGF-beta 1, E2F1/DP1 complex, SKIP (Ski-interacting protein), AKT1, RelA (p65 NF-kB subunit), Rb protein, PKC, GRB2, c-Rel (NF-kB subunit), TGF-beta 3, IKK-alpha, Cyclin E, E2F1, NF-kB p50/c-Rel, Cyclin D, NFKBIB, TGF-beta, AKT2, Cyclin D1, JNK(MAPK8-10), c-Raf-1, IKK (cat), PP2A catalytic, NF-kB, c-Fes, AKT(PKB), G-protein alpha-q/11, NF-kB p50/p65, RalA, c-Myc, JNK1(MAPK8)…	0.730698	0.931333	29	HGF, JAK2, FOXN3, AP-1, Activin beta A, p70 S6 kinase1, PKC, Thrombin, Activin A, IRS-1, EGFR, Ski, c-Jun/c-Jun, G-protein alpha-i family, IKK-beta, Tob1, c-Jun, Activin, Inhibin, STAT5, c-Jun/c-Fos, PP2A regulatory, IKK (cat), PDGF-R-alpha, IRF1, MKK7 (MAP2K7), c-Src, PKC-epsilon, MKK4/7
4	Protein folding_Protein folding nucleus	58	3.81139e-06	0.000152456	3.81139e-06	0.000152456	21	Core histone deacetylase I complex, Androgen receptor, Calcineurin A (alpha), MLL1 (HRX), AIPL1, Calcineurin A (catalytic), SUMO-1, RPB5, RBBP7 (RbAp46), Nuclear pore complex proteins, HSPA1B, TFIID, Beta-catenin, RNA polymerase II, HDAC1, HSP70L1, HSP90, NF-Y, HSP70, SFRS4, CAF-1	0.0623708	0.151202	12	CIA/ASF1, NFYC, HSC70, Nuclear pore complex proteins, TFIID, RNA polymerase II, Pin1, HSP90, NF-Y, HSP70, APPL, PSMD4	0.0775544	0.335371	14	Casein kinase II, alpha chains, Core histone deacetylase I complex, MM-1, HDAC2, CD1d, Nuclear pore complex proteins, TFIID, FKBP12, RNA polymerase II, OSP94, RanBP2, CAF-1, YY1, Prefoldin complex
5	DNA damage_Checkpoint	124	7.0649e-06	0.000226077	7.0649e-06	0.000226077	34	Ubiquitin, PCNA, p38alpha (MAPK14), Heme oxygenase 1, 14-3-3 epsilon, Chk1, MRE11, TLK2, NFBD1, Brca1, MRN complex, CDK4, Cyclin A2, ANAPC11, RAD17, 14-3-3 zeta/delta, CDC25B, ERK1/2, 14-3-3, c-Abl, APC/CDC20 complex, TFIID, RFC2, Cyclin A, NF-kB, Anaphase-promoting complex (APC), p21, CDC26, p53, RFC complex, 14-3-3 theta, p38 MAPK, ERK1 (MAPK3), RAD9	0.0138594	0.061173	25	Cyclin D2, CIA/ASF1, 14-3-3 beta/alpha, I-kB, E2F1/DP1 complex, SKIP (Ski-interacting protein), RFC3, LKB1, ATF-3, Cyclin E, E2F1, Kinase MYT1, Cyclin D, 14-3-3, TFIID, GADD45 alpha, RFC1, Cyclin D1, JNK(MAPK8-10), NF-kB, RFC complex, c-Myc, JNK1(MAPK8), p38 MAPK, CDK1 (p34)	0.202942	0.524886	24	RIF1, FOXN3, Mitotic cohesin complex, GADD45 gamma, Cyclin B, p38beta (MAPK11), CDC25C, MRN complex, SMC1, FANCD2, MEK6(MAP2K6), c-Jun, APC/CDC20 complex, TFIID, Ku70/80, Ku70, Rad50, Anaphase-promoting complex (APC), Cyclin T1, Bard1, Nibrin, p38 MAPK, ATF-2/c-Jun, CDC27
6	Cell cycle_G1-S	163	8.79715e-06	0.000234591	8.79715e-06	0.000234591	41	Ubiquitin, PCNA, GAS1, 14-3-3 epsilon, Chk1, p14ARF, NFBD1, Brca1, CKS1, CDK4, Cyclin A2, ANAPC11, 14-3-3 zeta/delta, NEDD8, APC/hCDH1 complex, CDC34, 14-3-3, c-Abl, MAD2b, Importin (karyopherin)-alpha, CDH1, Prohibitin, Cyclin A, Skp2/TrCP/FBXW, SKP2, HDAC3, 26S proteasome (20S core), Anaphase-promoting complex (APC), p21, CDC26, p53, p16INK4, CDK5RAP1, SKP1, Emi1, 14-3-3 theta, 26S proteasome (…	0.268618	0.401671	24	Cyclin D2, 14-3-3 beta/alpha, I-kB, Importin (karyopherin)-beta, E2F1/DP1 complex, ARHI, Rb protein, TRIP15, Cyclin E, E2F1, Cyclin D, 14-3-3, LATS2, NFKBIB, GADD45 alpha, Cyclin D1, Karyopherin beta 1, 26S proteasome (20S core), Cullin 3, 26S proteasome (19S regulator), c-Myc, COP9 signalosome, SERTAD1, CDK1 (p34)	0.575434	0.853255	26	Cullin 1, TAF1, Nek2A, CNOT7, FANCD2, TYSY, UHRF1, APC/hCDH1 complex, Ceb1, Skp2/TrCP/FBXW, CDC14a, Axin1, Cyclin G1, 26S proteasome (20S core), Anaphase-promoting complex (APC), BCAT1, Hamartin, Fe65, 26S proteasome (19S regulator), COP9 signalosome, Nibrin, Axin, CDK inhibitor 3, Cul1/Rbx1 E3 ligase, Necdin, CDC27
7	Cell cycle_G0-G1	71	1.15363e-05	0.000263687	1.15363e-05	0.000263687	23	MDM4, HDAC9, PPAR-alpha/RXR-alpha, GSK3 beta, AFX1, PP2C beta, RHEB2, CDK4, KIS, APC/hCDH1 complex, E2F6, Ebp1, CDH1, PPAR-gamma/RXR-alpha, HDAC1, POLR2A, Anaphase-promoting complex (APC), p21, NF-Y, RBBP8 (CtIP), p53, p16INK4, Prolactin	0.00120624	0.0128665	19	E2F1/DP1 complex, Rb protein, E2F2, Cyclin C, E2F5, Zac1, VHL, E2F1, E2F2/DP1 complex, Cyclin D, DR3(TNFRSF12), Cyclin D1, PPAR-gamma/RXR-alpha, NF-Y, E2F5/DP1 complex, PPAR-gamma, GAS2L1, Histone H1, CDK1 (p34)	0.909614	0.999953	8	FTase, PPAR-alpha/RXR-alpha, HDAC2, APC/hCDH1 complex, PP2C alpha, Anaphase-promoting complex (APC), RBBP4 (RbAp48), NEK3
8	Signal transduction_NOTCH signaling	236	6.8953e-05	0.00137906	6.8953e-05	0.00137906	51	Ubiquitin, PCNA, WNT4, p38alpha (MAPK14), DLL1, PAX5, PI3K cat class IA, GSK3 beta, Lck, RHEB2, ErbB2, NF-kB1 (p105), NF-kB1 (p50), HES7, CD44, E2A, PTEN, HES1, BRM, WNT, H-Ras, MPDZ, CD4, MEK2(MAP2K2), ERK1/2, WNT8B, PDGF-C, Beta-catenin, MEK1/2, Fringe, WNT10A, VEGF-A, Skp2/TrCP/FBXW, SKP2, FZD9, SMAD4, NF-kB, SMAD3, GATA-1, MIB2, p21, PDGF receptor, RBBP8 (CtIP), p53, p38 MAPK, ERK1 (MAPK3), N…	0.0258221	0.0794526	41	I-kB, Shc, TGF-beta 1, gamma-Secretase complex, FZD2, RelA (p65 NF-kB subunit), NUMBL, GRB2, HES5, c-Rel (NF-kB subunit), WNT3A, TGF-beta 3, HEYL, p38delta (MAPK13), Epiregulin, WNT, E2F1, RPS6, SMURF2, Presenilin 1, MEK3(MAP2K3), Presenilin, TGF-beta, AKT2, Cyclin D1, JNK(MAPK8-10), c-Raf-1, c-FLIP (L), NF-kB, AKT(PKB), p300, TLE1, Furin, SMAD2, Jagged1, c-Myc, JNK1(MAPK8), p38 MAPK, SIN1, Frizz…	0.135731	0.443205	45	Lunatic fringe, TCF12, JAK2, p73, SFRP3 (FRZB1), p70 S6 kinase1, B-Raf, p38beta (MAPK11), HDAC2, NEURL1, HIF1A, Neuregulin 1, SFRP2, PTCRA, WNT, EGFR, HIF-1, WNT10B, RING1, IKK-beta, MEK6(MAP2K6), WNT2, c-Jun, ErbB3, FZD1, EPAS1, eIF4B, SKIP, Fringe, GATA-4, Skp2/TrCP/FBXW, ErbB4, HIF1A/ARNT2, SHP-1, FZD4, PDGF-R-alpha, PDGF receptor, MKK7 (MAP2K7), c-Src, ADAM17, p38 MAPK, Cul1/Rbx1 E3 ligase, F…
9	Development_Skeletal muscle development	144	8.46521e-05	0.00139767	8.46521e-05	0.00139767	35	Smooth muscle myosin, HDAC9, FHL3, TEF-3, E2A, Histone deacetylase class II, Lamin A/C, Alpha crystallin B, Myosin II, PAX7, VEGF-A, PAX3, MYOD/E47, FGF2, HDAC1, MEF2, SMAD3, GATA-1, Collagen IV, NF-Y, Dystrophin, PABP2, MELC, IGF-1, HGF receptor (Met), Troponin T, skeletal, MyHC, Actin, p38 MAPK, SRF, MEF2B, Tropomyosin-4, Utrophin, Tropomyosin, Tropomyosin-2	0.0705873	0.159104	25	RhoA, alpha-11/beta-1 integrin, Dystrobrevin alpha, Sirtuin, MEF2D, TGF-beta 1, M-RIP, Calmodulin, Histone deacetylase class II, MKL2(MRTF-B), Myosin II, Emerin, Tropomyosin-1, HDAC7, MEF2, TWIST1, Collagen IV, NF-Y, p300, MyHC, p38 MAPK, Caveolin-3, COL4A4, Tropomyosin, ITGA11	0.0563924	0.291058	31	Smooth muscle myosin, alpha-11/beta-1 integrin, ITGB1, Sirtuin, CBP, Syntrophin A, MAP-1B, Myotilin, ANKRD2, Histone deacetylase class II, Elastin, Nardilysin, MRLC, MYRL2, TEF-1, Myosin II, SKIP, MYF5, SHH, MYF6, HDAC5, alpha-7/beta-1 integrin, Angiotensin II, Collagen V, ER81, MyHC, Smoothelin, Actin, p38 MAPK, Calpain 3, Tropomyosin
10	Cell adhesion_Integrin-mediated cell-matrix adhesion	214	8.73542e-05	0.00139767	8.73542e-05	0.00139767	47	Tubulin beta, PI3K cat class IA, GSK3 beta, CD82, Tubulin beta 1, Tubulin alpha, ITGAV, Tubulin alpha 1A, alpha-V/beta-8 integrin, Vinculin, PKC-alpha, Tenascin-C, alpha-V/beta-1 integrin, PLC-gamma 1, alpha-V/beta-3 integrin, H-Ras, PLC-gamma, MEK2(MAP2K2), ERK1/2, Arp2/3, Cyr61, FAK1, Galectin-1, Beta-catenin, MEK1/2, Laminin 4, CDC42, alpha-V/beta-6 integrin, Actin cytoskeletal, Fyn, Tensin 3,…	0.0142615	0.061173	39	Tubulin beta, Talin, RhoA, alpha-11/beta-1 integrin, Fibrillin 1, Alpha-actinin 4, ROCK, Profilin II, Osteopontin, Profilin, GRB2, alpha-M/beta-2 integrin, ITGB8, ITGB2, CD81, alpha-V/beta-8 integrin, ERM proteins, Integrin, Zyxin, ROCK1, ITGB5, Cyclin D1, Alpha-actinin, c-Raf-1, Collagen II, Tau (MAPT), IRAS, Alpha-actinin 1, AKT(PKB), Collagen IV, RhoB, MyHC, c-Myc, alpha-V/beta-5 integrin, Tub…	0.00232171	0.0530677	51	Tubulin beta, alpha-3/beta-1 integrin, alpha-8/beta-1 integrin, alpha-11/beta-1 integrin, Laminin 6, ITGB1, Vitronectin, alpha-10/beta-1 integrin, alpha-6/beta-1 integrin, alpha-IIb/beta-3 integrin, alpha-4/beta-1 integrin, ITGA2B, ITGA3, Caveolin-2, Laminin 10, ERM proteins, alpha-9/beta-1 integrin, Integrin, alpha-V/beta-1 integrin, Laminin 2, CDEP, MRLC, Tubulin beta 4, c-Jun, Arp2/3, Laminin …

## Sheet: Diseases (by Biomarkers)
Enrichment analysis report
Enrichment by Diseases (by Biomarkers)					Common				Unique for 12h_ALL				Unique for 72h_ALL
#	Diseases	Total	pValue	Min FDR	p-value	FDR	In Data	Network Objects from Active Data	p-value	FDR	In Data	Network Objects from Active Data	p-value	FDR	In Data	Network Objects from Active Data
1	Neoplasms	21268	8.54864e-43	1.58235e-39	8.54864e-43	1.58235e-39	659	GSTP1, RPS10, G3BP2, SSX9, CTAGE-1, Core histone deacetylase I complex, MDM4, NF-kB p50/p50, AHR, Smooth muscle myosin, Plectin 1, Cathepsin L, Peroxiredoxin, MKP-3, Tubulin beta, Neuropilin-2, ATP synthase, G-protein beta, Androgen receptor, CPA4, ST7L, PCNA, MA1B1, Laminin 9, Trypsin, p38alpha (MAPK14), LSm4, Keratin 5/14, LAMP1, TUBGCP3, OST complex, Heme oxygenase 1, TIP30, Galpha(q)-specific…	2.92926e-22	1.74096e-19	630	MHC class II alpha chain, Saposin A, CHI3L1, Syk, MBL2, Cyclin D2, VLDL, Tubulin beta, GAB2, GABA-A receptor alpha-4/beta-3/gamma-2, GIPC, ATP synthase, Mature chylomicrons, AMD1, Helios, YME1L1, RhoA, ST7, RPS12, MLCP (reg), SAM68, UNC5A, PTPRF (LAR), hnRNP A1, ALDOB, DAP3, SSX2, BPAG2, MetAP-2, Rhotekin, HOXB4, alpha-11/beta-1 integrin, nAChR alpha-7, pre-BCR, 14-3-3 beta/alpha, ARL4D, I-kB, HP…	6.18402e-33	5.55016e-30	823	Cyclin G, MHC class II alpha chain, C19orf33, Casein kinase II, alpha chains, HECA, HGF, FAM89B, Core histone deacetylase I complex, MAL2, Lutropin, PRC (PGC-1 related), Junctin, Smooth muscle myosin, FEV, VLDL, Tubulin beta, GABA-A receptor alpha-4/beta-3/gamma-2, P53AIP1, Ferritin, Mature chylomicrons, G-protein beta, HIC1/2, Dyskerin (NAP57), PDK1, IL-1 beta, MTR, Laminin 9, alpha-3/beta-1 int…
2	Colorectal Neoplasms	12494	1.81565e-36	1.68038e-33	1.81565e-36	1.68038e-33	641	GSTP1, NMDA receptor, XAB2, RPS10, CYP51A1, CUTL2, Core histone deacetylase I complex, TRIM26, MDM4, NF-kB p50/p50, AHR, Smooth muscle myosin, SPHK1, PRIC320, Cathepsin L, Peroxiredoxin, ARHGEF4, Tubulin beta, Neuropilin-2, Ubiquitin, Plasminogen, ATP synthase, MFGE8, Androgen receptor, TY3H, CPA4, PCNA, WNT4, BLOS2, Laminin 9, GLYATL1, p38alpha (MAPK14), Keratin 5/14, Calcineurin A (alpha), OST …	1.51738e-12	8.45466e-11	582	MHC class II alpha chain, NMDA receptor, CHI3L1, Syk, MBL2, TfR2, RPS19, Beta-defensin 123, Cyclin D2, RPL39, VLDL, RPP21, Tubulin beta, GIPC, ATP synthase, Mature chylomicrons, REV-ERBalpha, U5-200KD, AMD1, FHIT, COX VIIc, Ankyrin repeat domain-containing protein 33, RhoA, ST7, RPS12, MLCP (reg), UNC5A, Glycogen phosphorylase, PTPRF (LAR), hnRNP A1, SSX2, Thioredoxin, alpha-11/beta-1 integrin, n…	2.63267e-16	2.48718e-14	746	MHC class II alpha chain, CD69, Casein kinase II, alpha chains, NMDA receptor, HECA, SPAPI, TRIP8, HGF, GIPC2, Core histone deacetylase I complex, MAL2, Lutropin, PRC (PGC-1 related), Smooth muscle myosin, Clusterin-like protein 1 precursor, VLDL, Tubulin beta, PYGB, Ferritin, Mature chylomicrons, ELAVL1 (HuR), Tubulin gamma, HIC1/2, Dyskerin (NAP57), PKIG, Ficolin, PDK1, CADPS, IL-1 beta, Kinesi…
3	Carcinoma	5622	2.87266e-35	1.77243e-32	2.87266e-35	1.77243e-32	340	GSTP1, FUT6, Core histone deacetylase I complex, MDM4, NF-kB p50/p50, Cathepsin L, Peroxiredoxin, MKP-3, Tubulin beta, Neuropilin-2, Androgen receptor, PCNA, WNT4, Laminin 9, p38alpha (MAPK14), Heme oxygenase 1, TIP30, Galpha(q)-specific Class A Orphan/other GPCRs, Beta-2-microglobulin, PKC-beta, Ep-CAM, Cul3/SPOP/Rbx1 E3 ligase, Chromogranin A, Bcl-W, R-spondin 1, Galpha(q)-specific nucleotide-l…	5.41726e-16	7.42999e-14	301	CHI3L1, RPS19, VLDL, Tubulin beta, GAB2, GABA-A receptor alpha-4/beta-3/gamma-2, Keratin 17, Mature chylomicrons, TIM-1, RPS12, SSX2, Thioredoxin, Rhotekin, alpha-11/beta-1 integrin, nAChR alpha-7, Fibrillin 1, BETA-IG-H3, Sirtuin, Shc, SHPS-1, Cul3/SPOP/Rbx1 E3 ligase, CPT-1A, Alpha-actinin 4, Glycodelin, U2AF35, XRCC1, ATP7B, c-IAP2, EBAG9, ESR1 (mitochondrial), AP complex 1, CXCL14, OGG1, Apel…	1.39433e-15	1.04284e-13	364	Cyclin G, C19orf33, HGF, Core histone deacetylase I complex, MAL2, Junctin, VLDL, Tubulin beta, GABA-A receptor alpha-4/beta-3/gamma-2, Mature chylomicrons, ELAVL1 (HuR), IL-1 beta, Laminin 9, alpha-3/beta-1 integrin, MutSalpha complex, Melanoma-associated antigen 5, RhoD, alpha-8/beta-1 integrin, E-cadherin, alpha-11/beta-1 integrin, GH-RH receptor, Laminin 6, ITGB1, Sirtuin, JAK2, NGFR (ICD), H…
4	Melanoma, Cutaneous Malignant	937	8.69507e-34	4.02364e-31	8.69507e-34	4.02364e-31	221	GSTP1, NF-kB p50/p50, Cathepsin L, Neuropilin-2, MFGE8, PCNA, p38alpha (MAPK14), Keratin 5/14, LAMP1, Heme oxygenase 1, CHRM, Maspin, Beta-2-microglobulin, PKC-beta, Cul3/SPOP/Rbx1 E3 ligase, DLL1, ABL2, MLANA, cPKC (conventional), HLA-E, TrkA, MHC class II, Bax, p14ARF, HOXB2, PI3K cat class IA, Galpha(i)-specific amine GPCRs, VDR/RXR-alpha, Brca1, PARP-1, COL6A3, MTS1 (S100A4), CCL21, PA2G6, EN…	4.21005e-11	1.55928e-09	172	MHC class II alpha chain, Syk, Cyclin D2, SSX2, alpha-11/beta-1 integrin, alpha-L/beta-2 integrin, alpha-X/beta-2 integrin, I-kB, Cul3/SPOP/Rbx1 E3 ligase, MutYH, TGF-beta 1, XRCC1, OGG1, gp130, LMW-CCNE1, RASEF, MHC class II, Osteopontin, TIE2, OSM receptor, CCL20, Galpha(i)-specific amine GPCRs, E2F1/DP1 complex, FZD2, AKT1, Rb protein, Calprotectin (S100A8/A9) complex, CYP1B1, C/EBP zeta, Endo…	4.20037e-12	1.39623e-10	212	MHC class II alpha chain, CD69, HGF, Lutropin, IL-1 beta, alpha-3/beta-1 integrin, MutSalpha complex, proACTH, alpha-8/beta-1 integrin, POMC, E-cadherin, alpha-11/beta-1 integrin, alpha-L/beta-2 integrin, CHRM, N-POMC, SOX10, ITGB1, NGFR (ICD), NGFR(TNFRSF16), CD1a, IL-15 receptor, p73, MHC class II, VEGF-D, ZNF217, DEK, AP-1, Kallikrein 7, Galpha(i)-specific amine GPCRs, IL-1 alpha, alpha-10/bet…
5	Carcinoma, Ductal, Breast	1372	1.28684e-26	4.76386e-24	1.28684e-26	4.76386e-24	268	GSTP1, NMDA receptor, Core histone deacetylase I complex, MDM4, NF-kB p50/p50, SPHK1, GIRK, Cathepsin L, Peroxiredoxin, Neuropilin-2, ATP synthase, Androgen receptor, PCNA, p38alpha (MAPK14), Keratin 5/14, LAMP1, SPHK2, OTUD4, Maspin, Plakophilin 3, Chromogranin A, ADAM-TS13, MaxiK alpha subunit, Chk1, TrkA, MRE11, Bax, p14ARF, TRAP/SMCC complex, HOXB2, PI3K cat class IA, RECK, GSK3 beta, CD82, V…	3.29449e-07	3.81433e-06	214	NMDA receptor, Cyclin D2, HDLBP, GAB2, Keratin 17, FIGNL1, ATP synthase, FHIT, SMP30, RhoA, ST7, PTPRF (LAR), Thioredoxin, HOXB4, alpha-11/beta-1 integrin, Sirtuin, SHPS-1, MutYH, TGF-beta 1, XRCC1, Ionotropic glutamate receptor, EBAG9, ESR1 (mitochondrial), AP complex 1, CXCL14, OGG1, LMW-CCNE1, RNPEP, gamma-Secretase complex, Osteopontin, TIE2, TRAP/SMCC complex, Casein kinase I delta, AKT1, AR…	6.41998e-15	3.84129e-13	301	NMDA receptor, HGF, Core histone deacetylase I complex, Nectin-4, HIC1/2, IL-1 beta, alpha-3/beta-1 integrin, MutSalpha complex, Melanoma-associated antigen 5, RhoD, alpha-8/beta-1 integrin, E-cadherin, alpha-11/beta-1 integrin, HOXA6, CYP1A2, UGT8, Laminin 6, ITGB1, Sirtuin, NGFR (ICD), CBP, Vitronectin, Plexin A1, IGFBP7, NGFR(TNFRSF16), CD1a, p70 S6 kinases, ErbB4(CTF), p73, VEGF-D, GSTM5, TRA…
6	Colonic Neoplasms	1647	1.57745e-26	4.86644e-24	1.57745e-26	4.86644e-24	303	GSTP1, Core histone deacetylase I complex, NF-kB p50/p50, SPHK1, Cathepsin L, ARHGEF4, ATP synthase, G-protein beta, WNT4, MA1B1, BLOS2, Keratin 5/14, Heme oxygenase 1, GPR158, Galpha(q)-specific Class A Orphan/other GPCRs, Maspin, Beta-2-microglobulin, Thymidylate kinase, PKC-beta, Ep-CAM, Chromogranin A, MIG, Galpha(q)-specific nucleotide-like GPCRs, GRP-R, DLL1, TNIP1, ADAM-TS13, cPKC (convent…	6.67385e-06	5.38438e-05	239	MHC class II alpha chain, SH3TC1, GIPC, ATP synthase, SH3 domain and tetratricopeptide repeats-containing protein 1, RhoA, ST7, MetAP-2, alpha-11/beta-1 integrin, X11, pre-BCR, X11-like, FAST kinase domain-containing protein 3, Shc, MutYH, CPT-1A, Ephrin-A receptor 7, TGF-beta 1, XRCC1, Gliomedin, c-IAP2, Ionotropic glutamate receptor, EBAG9, ESR1 (mitochondrial), OGG1, CRISP-3, LMW-CCNE1, MHC cl…	1.71079e-08	3.04797e-07	313	MHC class II alpha chain, HGF, Core histone deacetylase I complex, ELAVL1 (HuR), G-protein beta, IL-1 beta, MTR, Tudor domain-containing protein 6, alpha-3/beta-1 integrin, MutSalpha complex, CXADR, Lunatic fringe, Guanylate cyclase, alpha-8/beta-1 integrin, E-cadherin, alpha-11/beta-1 integrin, CYP1A2, Laminin 6, ITGB1, JAK2, Galpha(q)-specific nucleotide-like GPCRs, Bcl-9, Galpha(s)-specific pr…
7	Carcinoma, Non-Small-Cell Lung	2984	3.40632e-26	9.00727e-24	3.40632e-26	9.00727e-24	478	GSTP1, NMDA receptor, XAB2, RPS10, CYP51A1, ALK-4, Core histone deacetylase I complex, CRYM, UNR, NF-kB p50/p50, AHR, SPHK1, GIRK, Cathepsin L, Peroxiredoxin, MKP-3, Tubulin beta, Neuropilin-2, Ubiquitin, ATP synthase, MFGE8, G-protein beta, Androgen receptor, FMO5, PCNA, Laminin 9, TPI1, Trypsin, UBB, Keratin 5/14, Calcineurin A (alpha), Heme oxygenase 1, SHOX2, TIP30, CHRM, Maspin, Beta-2-micro…	6.14341e-09	1.2037e-07	431	MHC class II alpha chain, NMDA receptor, C3orf21, Syk, MBL2, Cyclin D2, RPL39, VLDL, Tubulin beta, PARD6G, Keratin 17, ATP synthase, Mature chylomicrons, REV-ERBalpha, FHIT, RPS30, RhoA, SLC7A8, MLCP (reg), Glycogen phosphorylase, hnRNP A1, SSX2, Thioredoxin, alpha-11/beta-1 integrin, nAChR alpha-7, X11, X11-like, 14-3-3 beta/alpha, FAST kinase domain-containing protein 3, HP/HB complex, BETA-IG-…	1.25685e-15	1.02547e-13	577	MHC class II alpha chain, CD69, Cullin 1, SCUBE3, Casein kinase II, alpha chains, NMDA receptor, HGF, Core histone deacetylase I complex, MAL2, SLC31A1, VLDL, OATP-D, Tubulin beta, PYGB, Nectin-4, Ferritin, Mature chylomicrons, ELAVL1 (HuR), G-protein beta, HIC1/2, PCDH20, Ficolin, PDK1, IL-1 beta, MTR, Laminin 9, alpha-3/beta-1 integrin, MutSalpha complex, Trypsin, Melanoma-associated antigen 5,…
8	Lung Neoplasms	19007	4.06618e-25	3.03222e-43	4.06618e-25	8.70547e-23	2058	C-Nap1(CEP2), SSR-delta, MKP6, GSTP1, TTC19, NMDA receptor, KBTBD2, XAB2, CCL28, TTC17, G3BP2, ATXN2L, CUTL2, MD-1, FUT6, SSX9, CTAGE-1, ALK-4, Core histone deacetylase I complex, MYH9, GZMH, TRIM26, Cerebellin 3, UNR, coiled-coil domain containing 98, MDM4, NF-kB p50/p50, AHR, VDU1, Smooth muscle myosin, GIRK, Plectin 1, PDCD2, PRIC320, Cathepsin L, Peroxiredoxin, Tubulin beta, BCKD-E1beta, SNRP…	5.93426e-26	1.05808e-22	2257	PEX7, MHC class II alpha chain, FTS, PAM, FLJ10803, Saposin A, Uncharacterized protein C3orf33, NMDA receptor, Noxin, CHI3L1, SDHA, FXYD7, RanBP2-like and GRIP domain-containing protein 4, FAM134A, C3orf21, KLF14, ZNF687, TLN2, ZNF703, Syk, MBL2, CARP, TfR2, Gpr156, RPS19, ZFP36L2, Aminopeptidase P2, SLC35D2, Beta-defensin 123, Cyclin D2, HDLBP, C14orf105, VLDL, CARD7, SH3TC1, Tubulin beta, AMDHD…	1.68926e-46	3.03222e-43	2927	PPP2R2D, Cyclin G, KIAA0971, APG3, MHC class II alpha chain, p160, ALG1L, Cyclin I, CD69, Cullin 1, SCUBE3, TECTB, Casein kinase II, alpha chains, NMDA receptor, TCL6 RNA, HECA, SPAPI, RELL1, Tmem205, KIAA0859, TRIP8, HGF, ANKRD34, GIPC2, FLRT2, HMGN4, Prolylcarboxypeptidase, GAS7, Core histone deacetylase I complex, SLC31A1, glycerophosphodiester phosphodiesterase domain containing 2, RCAD, Lutr…
9	Stomach Neoplasms	5713	4.2328e-25	8.70547e-23	4.2328e-25	8.70547e-23	795	RPS28, C-Nap1(CEP2), GSTP1, TTC19, NMDA receptor, XAB2, MD-1, SSX9, Core histone deacetylase I complex, Cerebellin 3, NF-kB p50/p50, AHR, Smooth muscle myosin, SPHK1, GIRK, Plectin 1, SEC22C, PRIC320, Cathepsin L, Peroxiredoxin, Tubulin beta, Neuropilin-2, Ubiquitin, ATP synthase, MFGE8, G-protein beta, Androgen receptor, PCNA, Collagen XIII, MA1B1, BLOS2, Laminin 9, Trypsin, p38alpha (MAPK14), S…	2.10732e-18	5.36765e-16	827	MHC class II alpha chain, NMDA receptor, Noxin, CHI3L1, TLN2, Syk, MBL2, RPS19, Beta-defensin 123, Cyclin D2, VLDL, CARD7, DEM1, Tubulin beta, GAB2, Keratin 17, SIAHBP1, FKBP5, ATP synthase, CIA/ASF1, Mature chylomicrons, U5-200KD, C9orf93, FHIT, Talin, Helios, FBXW4, RhoA, HINT3, SLC7A8, RPS12, LYST, DENND1A, UNC5A, RNF38, Glycogen phosphorylase, PTPRF (LAR), hnRNP A1, SSX2, CECAM4, Thioredoxin,…	3.1899e-12	1.10113e-10	984	Cyclin G, MHC class II alpha chain, p160, Cyclin I, Cullin 1, NMDA receptor, KIAA0859, TRIP8, HGF, FLRT2, Core histone deacetylase I complex, MIST1, RCAD, Uncharacterized protein C4orf26, Lutropin, G-substrate, PRC (PGC-1 related), CEGP1, Smooth muscle myosin, VLDL, Tubulin beta, GCNT2, PYGB, NOC3L, P53AIP1, Mature chylomicrons, ELAVL1 (HuR), Tubulin gamma, ES1, G-protein beta, HIC1/2, Dyskerin (…
10	Carcinoma, Squamous Cell	621	7.8248e-25	1.44837e-22	7.8248e-25	1.44837e-22	151	GSTP1, Core histone deacetylase I complex, MDM4, NF-kB p50/p50, Cathepsin L, Peroxiredoxin, WNT4, p38alpha (MAPK14), Heme oxygenase 1, Maspin, Beta-2-microglobulin, Chromogranin A, R-spondin 1, PPAR-alpha/RXR-alpha, MHC class II, Bax, p14ARF, PI3K cat class IA, CD82, LXR-alpha/RXR-alpha, VDR/RXR-alpha, CAR/RXR-alpha, MTS1 (S100A4), Mimitin, IRX1, ErbB2, Survivin, Calcyclin, Lysyl oxidase, PKC, IT…	7.6438e-07	7.74369e-06	110	CHI3L1, Cyclin D2, Keratin 17, FHIT, RhoA, RPS12, alpha-11/beta-1 integrin, TGF-beta 1, XRCC1, EBAG9, CXCL14, OGG1, LMW-CCNE1, MHC class II, Osteopontin, AKT1, Rb protein, Calprotectin (S100A8/A9) complex, AKR1C3, EWS/E1AF fusion protein, IFI27, MUC1, GPX1, PKC, MYEOV, Brca2, mTORC2, LKB1, IL-18, KiSS-1, Calgranulin A, alpha-V/beta-8 integrin, MUC1-NT, VHL, ERM proteins, c-IAP1, Epiregulin, Cycli…	3.3999e-09	7.44247e-08	143	HGF, Core histone deacetylase I complex, ELAVL1 (HuR), IL-1 beta, alpha-3/beta-1 integrin, MutSalpha complex, Melanoma-associated antigen 5, alpha-8/beta-1 integrin, E-cadherin, alpha-11/beta-1 integrin, ITGB1, NGFR (ICD), CBP, NGFR(TNFRSF16), p73, PPAR-alpha/RXR-alpha, MHC class II, AP-1, MMP-19, Activin beta A, alpha-10/beta-1 integrin, VDR/RXR-alpha, GRO-1, MCM7, Cyclin L1, B-Raf, MSH2, CAR/RX…

## Sheet: Info
General
Date	31-JUL-13 05.37.18.000 PM
Server	portal.genego.com
Version	6.15.62452
Name	UNIV OF CALIFORNIA DAVIS | Tin Ngo | tinngo@ucdavis.edu
Login	ucdavis-trial4
Workflow Settings
Type	Compare Experiments
Signals	both
Active Data
Name	Type	Size		Threshold	0
72h_ALL	General	6838		P-value	1
12h_ALL	General	6838
