# Supplementary material for: MXD3 regulation of DAOY cell proliferation dictated by time course of activation
Source: BMC Cell Biol. 2014 Jul 23;15:30. doi: 10.1186/1471-2121-15-30 (PMC4226952; doi:10.1186/1471-2121-15-30)
Supplement: Additional file 13: Table S3 — Validation of select targets from pathways identified in gene ontology analysis with SYBR green qRT-PCR. Values for each target gene tested are reported as signal normalized to the vehicle control and to the E66D control as follows: (MXD3-4-OHT/MXD3-Vehicle)/(E66D-4-OHT/E66D-Vehicle). [file 1471-2121-15-30-S13.xlsx]

## Sheet: Sheet1
				Array		SYBR green qRT-PCR		Primer Sequence
	Pathways:	Gene Name	refSeq_mRNA	12 Hours	72 Hours	12 Hours	72 Hours	Forward	Reverse
	immune response	NFkB	NM_003998	7.32946	0.369769	2.0016	1.77985	TCCATATTTGGGAAGGCCTGAA	GAAGGTATGGGCCATCTGCTGT
		IL6	NM_000600	22.6817	9.18009	2.98137	3.28157	GCAAAGAGGCACTGGCAGAA	CCAGGCAAGTCTCCTCATTGAA
	apoptosis	CASP3	NM_004346	2.81146	1.42739	1.59358	2.27136	TCCTAGCGGATGGGTGCTAT	CGAGCACTCACGAAACTCTTC
		p53	NM_000546	11.6615	2.18784	1.48784	1.33448	AAGTCTAGAGCCACCGTCCA	CAGTCTGGCTGCCAATCCA
		DFFA	NM_213566	9.88232	15.4461	1.49531	1.63396	GATTTGGAGGTGGGCGGAAA	GTGAACAAAAGGGCCCACAC
		CDKN1A/p21	NM_000389	20.1066	10.0681	2.68327	3.61881	GCCGAAGTCAGTTCCTTGTGG	GTTCTGACATGGCGCCTCCT
	cell cycle	CCND1	NM_053056	3.72105	5.84831	2.07885	2.20464	CCAACCTCCTCAACGACCGGG	TCGCAGACCTCCAGCATCCAG
		MYC	NM_002467	3.15401	2.75988	1.89868	2.05728	GTAGTGGAAAACCAGCAGCC	GAAGCTAACGTTGAGGGGCA
